# Supplementary material for: Dual RNA sequencing reveals the transcriptomic and cellular response of Cannabis sativa to infection by the fungal pathogen Sclerotinia sclerotiorum
Source: Sci Rep. 2026 Apr 16;16:17739. doi: 10.1038/s41598-026-47998-2 (PMC13246782; doi:10.1038/s41598-026-47998-2)
Supplement: Supplementary file 1 — Supplementary Material 1 [file 41598_2026_47998_MOESM1_ESM.xlsx]

## Sheet: Cs Up and Down DEGs
1 dpi Infected vs Uninfected Downregulated							3 dpi Infected vs Uninfected Downregulated							5 dpi Infected vs Uninfected Downregulated							7 dpi Infected vs Uninfected Downregulated
GeneID	baseMean	log2FoldChange	lfcSE	pvalue	padj		GeneID	baseMean	log2FoldChange	lfcSE	pvalue	padj		GeneID	baseMean	log2FoldChange	lfcSE	pvalue	padj		GeneID	baseMean	log2FoldChange	lfcSE	pvalue	padj
LOC115707526	89357.2	-0.155724	0.225082	0.000111108	0.0283423		LOC115705025	41.2682	-7.09878	1.17578	1.1275e-10	1.50544e-09		LOC115702367	129.949	-7.63904	1.37381	3.15216e-10	1.48311e-09		LOC115716002	82.6744	-8.6389	1.18213	2.2253e-15	4.98697e-14
LOC115707711	5882.48	-0.0632215	0.120547	0.000123267	0.0299466		LOC115724786	9.37598	-5.50551	1.23036	1.03487e-07	8.19014e-07		LOC115716002	82.6744	-7.6013	1.20943	4.5212e-12	2.60585e-11		LOC115705025	41.2682	-7.69585	1.21835	1.3302e-12	2.07375e-11
LOC115698505	13025.5	-0.0158955	0.0499819	0.000243491	0.0496893		LOC115712472	12.0898	-5.3977	1.46239	1.68799e-06	1.02291e-05		LOC115718806	76.7688	-7.17041	1.32828	6.28218e-10	2.85167e-09		LOC115715630	37.5992	-7.30504	1.25841	2.70629e-11	3.47967e-10
							LOC115720654	214.036	-5.32923	1.13219	3.30848e-08	2.9129e-07		LOC115714777	50.0087	-7.05972	1.17223	1.7264e-11	9.36063e-11		LOC115703581	3108.49	-7.06894	0.825056	4.9809e-20	1.99514e-18
1 dpi Infected vs Uninfected Upregulated							LOC115709126	53.273	-5.32898	1.58673	4.49924e-06	2.49184e-05		LOC115705025	41.2682	-6.72706	1.25405	6.44949e-10	2.92274e-09		LOC115712352	32.8019	-7.03934	1.14621	3.39478e-12	4.98807e-11
GeneID	baseMean	log2FoldChange	lfcSE	pvalue	padj		LOC115724799	11.5776	-5.19812	1.58004	5.32573e-06	2.89903e-05		LOC115703019	207.706	-6.37179	1.13537	1.47366e-10	7.19986e-10		LOC115702367	129.949	-6.94034	1.36919	1.53137e-09	1.5205e-08
LOC115695977	1877.66	0.0645371	0.110421	8.19279e-05	0.0232209		LOC115700968	104.728	-4.89384	0.637469	2.28783e-16	6.87309e-15		LOC115720912	58.0298	-6.33657	1.16465	3.82022e-10	1.77784e-09		LOC133036332	29.3729	-6.92959	1.1659	1.12977e-11	1.53333e-10
LOC115698957	635.475	0.116704	0.165164	7.51258e-05	0.0219013		LOC115714613	11.5463	-4.84679	1.58995	9.90567e-06	5.0987e-05		LOC115696782	29.4149	-6.32924	1.23745	2.18805e-09	9.34761e-09		LOC115719710	141.702	-6.54273	0.904842	1.9517e-15	4.42287e-14
LOC115724968	2971.67	0.329212	0.0727393	2.60725e-07	0.000665078		LOC115702367	129.949	-4.83647	1.04339	2.87328e-08	2.5653e-07		LOC115724730	19.7821	-6.16926	1.24207	4.56968e-09	1.88921e-08		LOC115711238	3.72882	-6.49761	4.09973	2.80864e-05	0.00013299
LOC115708980	123.454	0.481674	0.583832	0.000183577	0.0394343		LOC115720678	217.413	-4.78699	1.65492	1.49695e-05	7.38705e-05		LOC115707488	26.3043	-6.13412	1.24791	5.90323e-09	2.40043e-08		LOC115711962	135.383	-6.28529	1.0469	8.24643e-12	1.14794e-10
LOC115706441	8015.19	0.565812	0.653404	0.00017911	0.0388841		LOC133037222	50.6231	-4.70037	1.03856	4.22643e-08	3.64885e-07		LOC115704500	3795.31	-6.08978	0.756742	6.40431e-18	7.01831e-17		LOC115698028	23.1357	-6.22292	1.3798	2.87688e-08	2.341e-07
LOC115715328	267.384	0.634168	0.760251	0.000221066	0.0455686		LOC115710200	12.7207	-4.41308	0.975726	3.47999e-08	3.04942e-07		LOC115721008	35.9019	-5.81797	1.07511	4.25163e-10	1.96768e-09		LOC115702621	20.5919	-6.2081	1.16975	4.96384e-10	5.313e-09
LOC115696873	418.12	0.652727	0.643522	0.000120513	0.0296303		LOC115720789	1160.64	-4.23809	0.583213	1.49341e-15	4.05373e-14		LOC133031804	120.389	-5.67408	1.07738	9.51495e-10	4.22833e-09		LOC115714483	901.096	-6.19166	0.602672	3.76145e-27	3.55833e-25
LOC133036321	3111.41	0.704675	0.47241	3.84743e-05	0.0157676		LOC115710205	1073.58	-4.15861	0.551663	1.73567e-16	5.2569e-15		LOC115697362	322.878	-5.56132	0.689626	5.11732e-18	5.64773e-17		LOC115711569	893.356	-6.05999	0.657423	1.30028e-22	7.08495e-21
LOC115712146	2497.06	0.710269	0.633751	9.41851e-05	0.0249615		LOC115705367	6.81924	-4.00856	1.98787	0.000135194	0.000531007		LOC133039368	19.7967	-5.55854	1.34604	2.3379e-07	7.82355e-07		LOC115702438	11.3183	-6.00892	1.42399	1.18607e-07	8.75125e-07
LOC133037743	89.5935	0.780215	0.86388	0.000197806	0.0420482		LOC115695450	10.3747	-3.94735	1.41735	2.09705e-05	0.000100057		LOC115710200	12.7207	-5.53842	1.2157	3.5417e-08	1.31403e-07		LOC115707488	26.3043	-5.92735	1.22836	7.21013e-09	6.48679e-08
LOC115719376	2104.35	0.789132	0.582003	5.69807e-05	0.0201971		LOC115697989	13.2499	-3.80661	1.21019	7.53207e-06	3.96978e-05		LOC115705180	339.748	-5.50947	0.541783	1.88172e-26	4.18107e-25		LOC115697141	63.9567	-5.92208	0.944787	1.80089e-12	2.7478e-11
LOC115705243	8094.55	0.85819	0.841001	0.00014486	0.0332928		LOC115721439	60.4671	-3.76473	0.558404	5.87594e-14	1.28483e-12		LOC115712099	1093.41	-5.41134	0.633113	8.8843e-20	1.13066e-18		LOC115714784	21.694	-5.82407	1.23482	1.3206e-08	1.1366e-07
LOC115709241	1826.3	0.877812	0.816271	0.000125457	0.0301201		LOC115702423	48.2728	-3.65657	0.648173	8.24522e-11	1.13218e-09		LOC115700968	104.728	-5.40187	0.792603	6.75097e-14	4.76353e-13		LOC133035825	11.9542	-5.79314	1.25766	2.30287e-08	1.90387e-07
LOC115721787	11884.3	0.8796	0.784554	0.000110766	0.0283423		LOC115710061	80.4495	-3.63184	0.64418	8.63114e-11	1.18007e-09		LOC115719911	57.7416	-5.38581	0.883044	7.74565e-12	4.36381e-11		LOC115714691	44.4055	-5.75673	1.26216	2.92938e-08	2.37936e-07
LOC133035087	3707.27	0.945264	0.902588	0.000141972	0.0332928		LOC115721896	1957.57	-3.60941	0.602728	1.03398e-11	1.65246e-10		LOC115714483	901.096	-5.38359	0.60639	4.80412e-21	6.91406e-20		LOC115704213	18.1575	-5.66472	1.22635	2.36824e-08	1.955e-07
LOC115718152	5892.06	0.967741	0.768103	8.32804e-05	0.0232809		LOC115725218	1159.5	-3.45541	0.809636	1.34334e-07	1.03586e-06		LOC115719787	23.349	-5.3583	1.34174	4.34276e-07	1.41077e-06		LOC115716016	401.883	-5.64674	0.544651	1.88995e-27	1.87569e-25
LOC115697140	1134.86	0.968754	0.77581	8.55881e-05	0.0232879		LOC115707106	29.0241	-3.37964	1.0721	9.06092e-06	4.6987e-05		LOC115716054	12.854	-5.33671	1.92143	2.54307e-05	6.59151e-05		LOC115725148	14.4945	-5.64537	1.33988	1.54066e-07	1.11492e-06
LOC115704648	1448.19	0.976735	0.779413	8.51494e-05	0.0232879		LOC115724898	4.87914	-3.35859	1.60415	0.000145998	0.00056862		LOC115702423	48.2728	-5.32748	1.04529	2.55375e-09	1.08355e-08		LOC115717037	18.8387	-5.58859	1.257	5.67644e-08	4.40003e-07
LOC115725205	207.437	1.03865	0.544569	2.53798e-05	0.0136296		LOC115716016	401.883	-3.3483	0.525523	1.36371e-12	2.45678e-11		LOC115699703	198.66	-5.3135	0.729782	2.42464e-15	1.99911e-14		LOC115704500	3795.31	-5.5607	0.750715	7.95344e-16	1.90943e-14
LOC115699102	358.265	1.08708	0.682843	4.50932e-05	0.0168175		LOC115721440	36.5621	-3.33763	0.543225	6.09616e-12	1.00836e-10		LOC115707135	259.745	-5.31167	0.756706	1.63577e-14	1.23677e-13		LOC115724622	25.1761	-5.55817	1.29961	1.24712e-07	9.17427e-07
LOC115702628	539.508	1.08877	1.08813	0.000171527	0.0380473		LOC133039368	19.7967	-3.31163	1.12698	1.78019e-05	8.62961e-05		LOC115695783	86.0208	-5.28415	0.696833	2.48144e-16	2.26935e-15		LOC115712099	1093.41	-5.53627	0.620626	2.84144e-21	1.34115e-19
LOC115720411	303.596	1.11498	1.04523	0.000145198	0.0332928		LOC115724716	40.7515	-3.30798	0.922326	2.31621e-06	1.368e-05		LOC115714691	44.4055	-5.22401	1.27584	3.01458e-07	9.9685e-07		LOC115702268	12.8672	-5.51229	1.34326	2.72152e-07	1.87545e-06
LOC115718171	10399.5	1.11532	0.969593	0.000117704	0.0294368		LOC115724861	10135.3	-3.26895	0.482919	1.10472e-13	2.33451e-12		LOC115719710	141.702	-5.22257	0.86421	1.16184e-11	6.42435e-11		LOC115698017	93.4677	-5.50139	0.859326	1.02518e-12	1.62559e-11
LOC115706077	3043.21	1.12559	0.6187	3.10708e-05	0.0141		LOC115721009	8.63529	-3.25988	0.967294	5.02149e-06	2.74958e-05		LOC115716016	401.883	-5.2151	0.596037	1.59042e-20	2.1726e-19		LOC115725244	6.50462	-5.47325	1.26904	1.1381e-07	8.42809e-07
LOC115704787	2387.25	1.13896	0.954917	0.000107267	0.028064		LOC115704500	3795.31	-3.25378	0.785963	2.96453e-07	2.11911e-06		LOC115715587	436.618	-5.20266	0.744139	2.07969e-14	1.54874e-13		LOC115719346	732.442	-5.4685	0.540732	3.11133e-26	2.64981e-24
LOC115696852	5177.43	1.16697	0.856747	7.43514e-05	0.0219013		LOC133029062	20.9985	-3.22369	0.898549	2.50895e-06	1.47051e-05		LOC115700185	4080.31	-5.19324	0.69534	6.17701e-16	5.42576e-15		LOC115714777	50.0087	-5.37289	0.881622	8.38106e-12	1.16595e-10
LOC115722579	81623.5	1.18976	0.258573	5.64318e-07	0.000958214		LOC115711463	14.0409	-3.21921	1.29448	6.22637e-05	0.00026522		LOC115697959	14.1123	-5.18883	1.39258	1.30875e-06	4.01269e-06		LOC133037267	84.6662	-5.31159	0.602609	9.3287e-21	4.09854e-19
LOC115714245	660.339	1.2147	0.661158	3.17832e-05	0.0141		LOC115714751	817.997	-3.19883	0.570793	2.20349e-10	2.82828e-09		LOC115715725	390.431	-5.18619	0.607468	1.03451e-19	1.3112e-18		LOC115695450	10.3747	-5.15206	1.23127	2.66373e-07	1.84019e-06
LOC115709100	3321.8	1.21826	1.21572	0.000174156	0.038215		LOC115695783	86.0208	-3.17757	0.557492	1.32564e-10	1.75314e-09		LOC115719756	3023.58	-5.1426	0.669158	1.18744e-16	1.11945e-15		LOC115715587	436.618	-5.14995	0.687716	6.62925e-16	1.61066e-14
LOC115723095	9028.51	1.22444	1.30298	0.000202769	0.0426588		LOC133038896	7.14654	-3.16447	1.44951	0.000132563	0.000521503		LOC133037267	84.6662	-5.11173	0.624779	2.19317e-18	2.49641e-17		LOC115695584	11.1143	-5.1229	1.34383	1.20973e-06	7.37818e-06
LOC115721689	2282.46	1.27012	0.897348	6.95572e-05	0.0219013		LOC115700200	10.7458	-3.13363	2.24736	0.000702961	0.00231828		LOC133037222	50.6231	-5.0244	1.33079	1.16909e-06	3.60631e-06		LOC133035029	69.3027	-5.09185	0.904704	1.90121e-10	2.17193e-09
LOC115718398	181.791	1.30664	0.905539	6.67349e-05	0.0219013		LOC133037224	14.8552	-3.12954	1.06109	1.98493e-05	9.51013e-05		LOC115702452	69.3847	-4.9854	0.811599	7.03177e-12	3.97913e-11		LOC115712349	83.8855	-5.06391	0.591813	1.22199e-19	4.60442e-18
LOC115698586	8158.21	1.35301	0.650823	2.3443e-05	0.0129298		LOC133039002	30.9458	-3.12658	1.17416	4.26838e-05	0.000189291		LOC115721441	32.3144	-4.98507	1.10217	5.11108e-08	1.85304e-07		LOC133030217	30.6655	-5.05974	1.19926	2.51984e-07	1.75003e-06
LOC115710187	11511.2	1.3883	1.30845	0.000151053	0.0342504		LOC115715178	31.42	-3.12565	0.828677	1.46035e-06	8.95095e-06		LOC115697989	13.2499	-4.9751	1.36426	1.9293e-06	5.80495e-06		LOC115719756	3023.58	-5.01631	0.65641	2.40387e-16	6.14258e-15
LOC115721908	2554.72	1.38905	1.55167	0.000210478	0.0438288		LOC115707141	168.14	-3.11311	0.766743	4.9748e-07	3.38936e-06		LOC115715055	13.166	-4.85818	1.41274	4.24333e-06	1.22123e-05		LOC115711997	117.225	-4.98895	0.790498	3.25438e-12	4.79445e-11
LOC115706511	357.499	1.41446	0.322627	9.45229e-07	0.00128595		LOC133030849	7508.79	-3.10356	0.538549	1.09042e-10	1.45855e-09		LOC115715630	37.5992	-4.82906	1.26535	1.10792e-06	3.42537e-06		LOC115699703	198.66	-4.98737	0.675981	1.87918e-15	4.27595e-14
LOC115694748	6759.49	1.43709	0.537969	1.08626e-05	0.00715074		LOC115712099	1093.41	-3.09582	0.622194	8.26589e-09	8.1707e-08		LOC115703232	124.848	-4.82445	0.514862	6.73369e-23	1.15545e-21		LOC115718392	2856.28	-4.94653	0.696447	1.51329e-14	3.12077e-13
LOC115710186	30958.9	1.43828	1.22439	0.000118284	0.0294368		LOC115715242	1141.94	-3.0898	0.554126	3.32939e-10	4.18878e-09		LOC115711958	7405.76	-4.81183	0.625647	1.40083e-16	1.30858e-15		LOC115721008	35.9019	-4.9431	0.758904	9.13718e-13	1.45821e-11
LOC115701219	917.592	1.43901	0.957961	6.19531e-05	0.0214284		LOC133031703	165.808	-3.07426	0.745451	4.08191e-07	2.8287e-06		LOC115712472	12.0898	-4.76411	1.44841	7.30847e-06	2.03897e-05		LOC115724987	10.7233	-4.92675	1.22122	6.21688e-07	4.01532e-06
LOC115695941	6495.7	1.4457	0.755967	3.11917e-05	0.0141		LOC115721008	35.9019	-3.07103	0.47391	1.32811e-12	2.39847e-11		LOC133033620	80.1129	-4.75965	0.716816	3.17619e-13	2.08569e-12		LOC115703201	27.0816	-4.90997	1.23367	7.84621e-07	4.95819e-06
LOC115709089	3696.28	1.57104	1.071	6.75108e-05	0.0219013		LOC115724622	25.1761	-3.07059	0.944458	8.73533e-06	4.54683e-05		LOC115707033	23.2292	-4.74363	1.14513	3.16297e-07	1.04322e-06		LOC115703019	207.706	-4.90976	0.982978	7.6035e-09	6.80763e-08
LOC115702830	1753.7	1.5977	1.47538	0.000137721	0.03268		LOC115702315	442.414	-3.0456	0.447993	1.65119e-13	3.41466e-12		LOC133035661	128.799	-4.73268	0.672141	1.96633e-14	1.46885e-13		LOC115699665	12594.7	-4.88581	0.712008	9.09752e-14	1.66733e-12
LOC115707415	2821.05	1.60315	0.906268	4.06754e-05	0.0162757		LOC115716251	210.234	-3.02273	0.814351	2.05871e-06	1.22569e-05		LOC115712349	83.8855	-4.72858	0.706995	2.34491e-13	1.56435e-12		LOC115724920	181.272	-4.8844	0.594736	2.89686e-18	9.38776e-17
LOC115704859	33557.9	1.62734	1.18226	7.97333e-05	0.0229172		LOC133038715	5.3564	-3.00937	1.7056	0.00036468	0.0012926		LOC115702448	49.6677	-4.70084	0.838575	2.19995e-10	1.05376e-09		LOC115711258	10.4842	-4.88341	1.33143	2.55485e-06	1.46876e-05
LOC115708009	149.825	1.64297	1.15414	7.32398e-05	0.0219013		LOC115698794	11.416	-3.00882	1.15809	5.51029e-05	0.000237955		LOC115702268	12.8672	-4.68343	1.41929	7.38925e-06	2.06019e-05		LOC115707135	259.745	-4.88185	0.732352	3.54268e-13	5.99828e-12
LOC115710051	572.514	1.6432	0.485811	4.67575e-06	0.003534		LOC115705057	45.1969	-3.00412	0.85846	4.30972e-06	2.3986e-05		LOC115722647	10.3757	-4.66008	1.35909	4.90188e-06	1.40077e-05		LOC115702423	48.2728	-4.87722	0.918346	1.47555e-09	1.4677e-08
LOC133034801	31.995	1.6533	1.68936	0.000156699	0.0351402		LOC115703246	244.114	-2.99971	0.509182	6.59124e-11	9.19836e-10		LOC115702405	26.0149	-4.6497	1.15254	5.24795e-07	1.68521e-06		LOC115722058	135.625	-4.86345	0.659563	2.28933e-15	5.12014e-14
LOC115716809	2195.28	1.72821	0.332746	1.01956e-07	0.000416125		LOC115725166	45.9358	-2.99433	0.92605	9.96671e-06	5.12775e-05		LOC115706498	444.102	-4.64708	0.403148	1.04082e-32	3.57122e-31		LOC115711958	7405.76	-4.84596	0.616588	5.45817e-17	1.51486e-15
LOC115712249	80.4587	1.83582	0.785286	1.85967e-05	0.010843		LOC115694716	15.6188	-2.994	0.924186	9.78856e-06	5.04192e-05		LOC133038559	58.6358	-4.63597	0.696956	3.26314e-13	2.13828e-12		LOC133031858	9.2449	-4.83852	1.21332	8.20179e-07	5.16966e-06
LOC115701280	8112.91	1.87277	0.534668	4.15718e-06	0.00332894		LOC115719756	3023.58	-2.96853	0.677118	1.6506e-07	1.24514e-06		LOC115717037	18.8387	-4.5527	1.23785	2.19681e-06	6.54742e-06		LOC133028971	5832.7	-4.81442	0.649736	1.86717e-15	4.25297e-14
LOC115704597	226.799	1.88184	1.34408	7.42472e-05	0.0219013		LOC115708243	708.068	-2.94863	0.573688	4.89904e-09	5.07269e-08		LOC115725520	44.3902	-4.54975	0.941956	1.57785e-08	6.10694e-08		LOC133037431	123.756	-4.81241	0.723706	4.34576e-13	7.28586e-12
LOC115704132	2936.13	1.88467	0.39284	3.83915e-07	0.000783456		LOC115706175	2758.44	-2.93126	0.476842	1.64932e-11	2.54272e-10		LOC115703581	3108.49	-4.54494	0.831853	5.62675e-10	2.56968e-09		LOC133031703	165.808	-4.7927	0.771326	7.86249e-12	1.09724e-10
LOC115721932	95.2272	1.89055	1.10036	4.49115e-05	0.0168175		LOC133037267	84.6662	-2.92653	0.430968	2.45019e-13	4.97899e-12		LOC115719346	732.442	-4.53136	0.535489	3.25306e-19	3.9459e-18		LOC133037222	50.6231	-4.76241	0.946664	7.57795e-09	6.79022e-08
LOC115712426	1316.93	1.89339	1.51763	9.39888e-05	0.0249615		LOC115714691	44.4055	-2.9211	0.845965	5.51671e-06	2.99639e-05		LOC115707811	126.929	-4.50818	0.595388	4.68768e-16	4.19196e-15		LOC115702899	76.5353	-4.76155	0.667326	1.53425e-14	3.16106e-13
LOC115702994	1016.49	1.91753	0.407272	4.87607e-07	0.0009046		LOC115698717	261.582	-2.91958	0.484263	3.52805e-11	5.14309e-10		LOC115713864	19.6394	-4.50575	1.59606	3.37411e-05	8.61226e-05		LOC115694716	15.6188	-4.75129	1.23354	1.51179e-06	9.04675e-06
LOC115704829	4148.12	1.91929	1.30105	6.53654e-05	0.0219013		LOC115705180	339.748	-2.90039	0.453551	3.71633e-12	6.3067e-11		LOC133028971	5832.7	-4.48588	0.658589	1.26051e-13	8.63132e-13		LOC115697362	322.878	-4.74159	0.615944	2.25969e-16	5.79413e-15
LOC115721953	2053.01	1.94517	1.37207	7.11027e-05	0.0219013		LOC115715587	436.618	-2.84294	0.704902	8.25272e-07	5.34264e-06		LOC133031858	9.2449	-4.48582	1.28066	4.25544e-06	1.22423e-05		LOC115715126	6.93261	-4.73597	1.38842	6.80284e-06	3.61804e-05
LOC115723096	409.096	1.9546	0.969172	2.90108e-05	0.0141		LOC115704291	150.889	-2.83768	0.555808	7.40848e-09	7.41883e-08		LOC115725651	6.849	-4.45296	1.39173	1.16589e-05	3.17025e-05		LOC115721009	8.63529	-4.66166	1.19997	1.47257e-06	8.82867e-06
LOC115699396	2343.08	1.96904	0.426444	6.10417e-07	0.000958214		LOC115712349	83.8855	-2.81496	0.487235	2.04704e-10	2.62899e-09		LOC115721439	60.4671	-4.45185	0.672164	4.74234e-13	3.06423e-12		LOC115700881	988.319	-4.65755	0.515624	3.10403e-21	1.45582e-19
LOC115712006	1359.92	1.98937	1.16559	4.53257e-05	0.0168175		LOC115714777	50.0087	-2.81026	0.606594	7.39322e-08	6.03594e-07		LOC115724920	181.272	-4.4477	0.646798	8.32512e-14	5.81957e-13		LOC115713815	24.0563	-4.65718	1.19349	1.3868e-06	8.3463e-06
LOC115708958	31217.1	2.02507	0.408007	2.27535e-07	0.00066333		LOC115702438	11.3183	-2.8077	1.71852	0.000545567	0.00185394		LOC115695781	6.59394	-4.4348	1.37363	1.07816e-05	2.94271e-05		LOC115721125	53.2049	-4.65103	0.941031	1.37341e-08	1.17977e-07
LOC115718793	770.301	2.10637	0.601927	4.24132e-06	0.00332894		LOC115725626	8.58218	-2.78988	1.26214	0.000164091	0.000631561		LOC133038896	7.14654	-4.42481	1.27728	5.05129e-06	1.44157e-05		LOC133039813	20.1544	-4.61637	1.1877	1.53615e-06	9.18508e-06
LOC115699029	669.34	2.14045	1.55321	7.00356e-05	0.0219013		LOC115721441	32.3144	-2.78269	0.690197	9.06758e-07	5.82101e-06		LOC115725729	960.219	-4.41805	0.415062	2.59193e-28	6.6011e-27		LOC115703246	244.114	-4.60385	0.520465	1.82632e-20	7.77796e-19
LOC133034877	38.1616	2.18548	1.57732	6.78241e-05	0.0219013		LOC115705840	49.5665	-2.78142	0.60997	1.07361e-07	8.44565e-07		LOC115700966	155.96	-4.40535	0.473826	2.04907e-22	3.35477e-21		LOC115705180	339.748	-4.59308	0.469621	2.79844e-24	1.88522e-22
LOC133031472	446.049	2.1919	1.11554	3.0588e-05	0.0141		LOC115716929	28.3151	-2.76378	0.689959	1.02642e-06	6.49725e-06		LOC133039813	20.1544	-4.40233	1.21126	2.84454e-06	8.3601e-06		LOC115704464	28.2469	-4.59089	0.91691	1.07001e-08	9.35405e-08
LOC115717033	230.066	2.22895	1.22523	3.70343e-05	0.015745		LOC115721408	235.141	-2.74805	0.571393	3.70807e-08	3.22891e-07		LOC133032027	88.4681	-4.39762	0.543639	8.63544e-18	9.30875e-17		LOC115703182	4873.4	-4.5854	0.722606	4.48561e-12	6.46271e-11
LOC115721881	8780.45	2.23561	1.30511	4.27614e-05	0.0167814		LOC115697362	322.878	-2.74588	0.611664	1.54683e-07	1.17265e-06		LOC115707190	31.0779	-4.39683	0.747778	5.78218e-11	2.95772e-10		LOC115711333	6.44102	-4.58203	1.18091	1.63588e-06	9.71349e-06
LOC115724800	622.38	2.32925	1.20758	3.12133e-05	0.0141		LOC115718819	152.295	-2.74171	1.29854	0.000212499	0.000798657		LOC115707494	114.267	-4.37064	0.493523	1.23118e-20	1.69356e-19		LOC115714364	7.4559	-4.58057	1.31524	6.35216e-06	3.39214e-05
LOC115706385	385.642	2.36291	0.620448	2.6956e-06	0.00250042		LOC115700854	124.972	-2.74102	1.57374	0.000461294	0.00159663		LOC133039947	15.2558	-4.35753	1.22142	3.71508e-06	1.07631e-05		LOC115709187	7.56862	-4.55491	1.2827	5.25156e-06	2.8468e-05
LOC115721792	2923.73	2.37493	1.35266	3.86327e-05	0.0157676		LOC133030006	108.33	-2.73353	0.541968	1.24387e-08	1.19655e-07		LOC115698717	261.582	-4.34461	0.53496	7.05214e-18	7.6934e-17		LOC115713864	19.6394	-4.53254	1.50855	2.5232e-05	0.000120657
LOC115709139	264.875	2.42195	2.4718	4.62507e-05	0.0168542		LOC115701432	114.612	-2.72398	0.594019	1.05879e-07	8.34974e-07		LOC115711219	38.8534	-4.32327	1.09233	9.01329e-07	2.81868e-06		LOC115707570	511.046	-4.51221	0.639504	3.89198e-14	7.51716e-13
LOC115712597	112.191	2.46924	1.3805	3.57507e-05	0.0155227		LOC115720912	58.0298	-2.69543	0.618736	2.91476e-07	2.08878e-06		LOC115725552	21.3609	-4.31777	0.951787	7.75918e-08	2.75173e-07		LOC115708181	323.116	-4.48317	0.561755	3.47402e-17	9.86345e-16
LOC115722015	15546.1	2.4869	0.49019	1.3587e-07	0.000462116		LOC133032534	3.20977	-2.68173	1.65524	0.000615981	0.00206295		LOC115713862	5285.76	-4.31526	0.413018	2.37402e-27	5.66823e-26		LOC115695191	295.576	-4.48012	0.500768	8.85616e-21	3.91414e-19
LOC133031934	292.647	2.50376	0.622151	1.87678e-06	0.00212775		LOC115711658	190.099	-2.68061	0.488987	1.44132e-09	1.63063e-08		LOC115694716	15.6188	-4.29913	1.22198	4.59232e-06	1.31687e-05		LOC115724011	525.66	-4.45411	0.791411	4.37717e-10	4.73753e-09
LOC115695583	126.739	2.52302	1.98107	5.74035e-05	0.0201971		LOC115706235	9.62403	-2.65203	1.14024	0.000143785	0.000560788		LOC115704456	58.3339	-4.29737	0.720758	3.89529e-11	2.02531e-10		LOC115706555	9.278	-4.45185	1.29203	8.10998e-06	4.25019e-05
LOC115723219	3559.73	2.59527	0.61474	1.2998e-06	0.0015603		LOC115707818	227.699	-2.64052	0.419393	1.34278e-11	2.10073e-10		LOC115716852	10.2275	-4.29648	1.57224	4.8968e-05	0.000122111		LOC115710200	12.7207	-4.42596	1.16631	2.64921e-06	1.52064e-05
LOC115712137	175.28	2.64906	0.693473	2.52515e-06	0.00247106		LOC115709841	1292.93	-2.63909	0.424275	2.16341e-11	3.26508e-10		LOC133035825	11.9542	-4.29286	1.32839	1.1738e-05	3.19056e-05		LOC115717039	1130.52	-4.42353	0.599712	4.22471e-15	9.2078e-14
LOC115721099	118.917	2.66389	0.935284	9.16804e-06	0.00623641		LOC133039813	20.1544	-2.59837	0.758557	8.80601e-06	4.57505e-05		LOC115706175	2758.44	-4.2911	0.478953	5.34226e-21	7.65818e-20		LOC115702556	31.1262	-4.41833	0.672963	1.33992e-12	2.08744e-11
LOC133030985	1570.13	2.84103	1.08429	1.14254e-05	0.0072862		LOC133033649	59.0917	-2.58284	0.518908	2.23157e-08	2.04577e-07		LOC115722058	135.625	-4.28252	0.698863	1.426e-11	7.80973e-11		LOC115720912	58.0298	-4.41482	0.803552	9.91496e-10	1.01482e-08
LOC115705823	2274.99	2.87744	2.51993	2.73482e-05	0.0141		LOC115716002	82.6744	-2.56985	0.673635	2.60222e-06	1.51757e-05		LOC133031703	165.808	-4.27638	0.778285	6.12356e-10	2.78722e-09		LOC133038896	7.14654	-4.40613	1.21742	4.92077e-06	2.68122e-05
LOC115723097	2893.53	2.89645	1.36421	1.98357e-05	0.0112441		LOC115706498	444.102	-2.55934	0.369637	2.51297e-13	5.09724e-12		LOC115714364	7.4559	-4.26166	1.40043	2.11609e-05	5.54686e-05		LOC115715123	14674.1	-4.40154	0.583967	1.28669e-15	2.9921e-14
LOC115710100	156.624	2.92541	0.477884	4.15253e-10	8.47407e-06		LOC115724920	181.272	-2.54052	0.541577	8.83119e-08	7.10147e-07		LOC115703246	244.114	-4.24868	0.54689	1.35741e-16	1.2702e-15		LOC133036643	20.0282	-4.38734	1.4362	2.54561e-05	0.000121596
LOC115697099	529.448	3.02939	0.635617	3.11995e-07	0.000707431		LOC133030001	17.8408	-2.5356	1.36104	0.000429987	0.00149946		LOC115699347	93.9635	-4.24455	0.742805	1.80514e-10	8.73488e-10		LOC115719821	9.54051	-4.37414	1.44994	2.83344e-05	0.000133972
LOC115718108	312.389	3.04515	1.94981	2.94622e-05	0.0141		LOC115712529	144.59	-2.52808	0.504858	2.0957e-08	1.93398e-07		LOC133031733	5.29442	-4.24368	1.24224	6.7305e-06	1.88886e-05		LOC115723347	45932	-4.3677	0.510761	3.46332e-19	1.256e-17
LOC115722001	5652.84	3.05433	0.888446	3.84844e-06	0.0032723		LOC133031804	120.389	-2.52735	0.765043	1.36572e-05	6.80747e-05		LOC115699665	12594.7	-4.24331	0.720924	6.54866e-11	3.33093e-10		LOC115725677	27.4126	-4.35861	0.863243	1.17873e-08	1.02241e-07
LOC115695533	27.5565	3.40895	2.4515	1.55303e-05	0.00932137		LOC115703201	27.0816	-2.52386	0.82639	2.75504e-05	0.000127705		LOC115718392	2856.28	-4.22859	0.703846	3.17829e-11	1.66885e-10		LOC115716735	618.225	-4.33482	0.475115	2.18012e-21	1.04453e-19
LOC115707304	533.59	3.56921	1.17459	4.86631e-06	0.00354667		LOC115724458	169.131	-2.51845	0.587396	4.88212e-07	3.33132e-06		LOC115708243	708.068	-4.22511	0.582133	6.8854e-15	5.40287e-14		LOC133030573	183.186	-4.32809	0.451487	2.77884e-23	1.66513e-21
LOC115707085	196.377	3.69151	1.96467	1.22853e-05	0.00759713		LOC115702452	69.3847	-2.5142	0.544332	1.25125e-07	9.71249e-07		LOC115707570	511.046	-4.20556	0.651992	1.96715e-12	1.181e-11		LOC115710999	16.3686	-4.32704	1.18179	4.66306e-06	2.55205e-05
LOC115716576	56.6593	3.91212	1.15766	2.54286e-06	0.00247106		LOC115706117	1905.85	-2.49807	0.376367	1.97612e-12	3.49214e-11		LOC115712391	4.39154	-4.20207	1.29959	1.24403e-05	3.36967e-05		LOC115725729	960.219	-4.3221	0.407246	8.01062e-28	8.20664e-26
LOC115718109	423.09	4.02124	1.60602	5.72921e-06	0.00403158		LOC115712386	579.827	-2.4967	0.303444	1.40116e-17	4.71244e-16		LOC115699017	33.4537	-4.20175	0.960482	1.77234e-07	6.02166e-07		LOC115720602	13.2319	-4.31106	1.09675	1.84558e-06	1.08571e-05
LOC115722136	4537.72	4.1419	1.00912	7.31512e-07	0.00106628		LOC115715126	6.93261	-2.49618	1.62828	0.000849926	0.00274672		LOC133039920	10.3255	-4.14775	1.23318	8.57344e-06	2.37123e-05		LOC115721408	235.141	-4.29543	0.589082	9.57397e-15	2.00791e-13
LOC115712318	3596.59	4.44108	1.47175	2.29999e-06	0.0024703		LOC115702666	175.013	-2.49054	0.645428	2.44482e-06	1.43633e-05		LOC115711658	190.099	-4.13951	0.548216	8.44926e-16	7.34462e-15		LOC115698886	16.6628	-4.27582	1.1328	3.36308e-06	1.89134e-05
LOC115707014	139.048	4.45862	2.0584	3.71023e-06	0.0032723		LOC133033338	22.408	-2.48458	0.593237	7.44658e-07	4.87901e-06		LOC133037155	6.71008	-4.13064	1.4573	4.1664e-05	0.000104992		LOC115707136	176.9	-4.27548	0.982181	3.55329e-07	2.39518e-06
LOC115723295	3238.05	4.69959	0.815225	8.97258e-10	9.15517e-06		LOC115705745	9.86012	-2.47917	1.35284	0.000482214	0.00165997		LOC115723347	45932	-4.12806	0.515717	2.39352e-17	2.44869e-16		LOC115701432	114.612	-4.26167	0.630222	4.43303e-13	7.40426e-12
LOC115716972	168.249	4.86923	1.50165	1.0816e-06	0.00137951		LOC115719767	651.563	-2.47818	0.339101	1.90554e-14	4.47328e-13		LOC115714784	21.694	-4.12102	1.21704	8.12712e-06	2.25121e-05		LOC115702670	238.371	-4.25697	0.523835	1.47763e-17	4.42117e-16
LOC115695669	1087.4	5.80671	1.41683	8.80895e-08	0.000416125		LOC133032654	1042.2	-2.46896	0.537722	1.48344e-07	1.13056e-06		LOC115714642	24.4474	-4.11174	1.07657	1.8102e-06	5.47079e-06		LOC115700966	155.96	-4.25615	0.42128	1.82435e-25	1.37895e-23
LOC115723064	235.266	5.9384	1.34532	3.98019e-08	0.000270746		LOC115717219	528.123	-2.46699	0.485378	1.57993e-08	1.48891e-07		LOC133030849	7508.79	-4.1031	0.530062	2.02716e-16	1.86723e-15		LOC115702557	253.641	-4.25015	0.560989	1.19529e-15	2.7883e-14
							LOC115721976	675.693	-2.43883	0.488155	2.47244e-08	2.24255e-07		LOC115697716	705.571	-4.09139	0.323444	2.4206e-38	1.18981e-36		LOC115698717	261.582	-4.24776	0.50319	1.06435e-18	3.59599e-17
							LOC115716806	3.98761	-2.42947	1.18438	0.000324492	0.00116539		LOC115697755	3804.75	-4.08984	0.390564	2.49377e-27	5.94763e-26		LOC133031183	5.99754	-4.23758	1.43279	3.71508e-05	0.000171455
							LOC115719710	141.702	-2.42724	0.706726	1.02529e-05	5.25672e-05		LOC115697808	75.8245	-4.08885	0.537098	5.58829e-16	4.94453e-15		LOC115718806	76.7688	-4.23179	0.963533	3.17543e-07	2.15947e-06
							LOC115720930	927.593	-2.42102	0.384321	1.9547e-11	2.97027e-10		LOC115721976	675.693	-4.08291	0.50164	8.43194e-18	9.1029e-17		LOC115724659	45.5029	-4.23136	0.826269	9.67982e-09	8.53598e-08
							LOC115723918	6.78344	-2.41999	2.21275	0.00192826	0.00565978		LOC115712529	144.59	-4.07775	0.570781	1.8947e-14	1.4207e-13		LOC133037947	782.147	-4.22282	0.6971	4.68645e-11	5.85964e-10
							LOC115718457	32.4141	-2.40026	0.569958	7.39463e-07	4.84783e-06		LOC115720811	153.782	-4.07329	0.485179	9.98581e-19	1.16904e-17		LOC115713862	5285.76	-4.2068	0.40787	2.23143e-26	1.95303e-24
							LOC133028938	4250.52	-2.39514	0.444014	3.56887e-09	3.76374e-08		LOC115704602	1217.22	-4.04639	0.385372	1.96099e-27	4.71829e-26		LOC115717402	71.7129	-4.20605	0.588199	3.07609e-14	6.05172e-13
							LOC115697567	14524.5	-2.39311	0.430912	1.53921e-09	1.72906e-08		LOC133033283	108.499	-4.04341	0.488706	2.89936e-18	3.26948e-17		LOC115724498	266.943	-4.19121	0.600724	1.09568e-13	1.99329e-12
							LOC115700488	1200.36	-2.38853	0.411458	3.85328e-10	4.79096e-09		LOC115710331	9.26245	-4.04221	1.43504	4.651e-05	0.000116476		LOC115706175	2758.44	-4.19025	0.47046	1.95666e-20	8.30125e-19
							LOC115713205	505.101	-2.38004	0.406632	2.95752e-10	3.74209e-09		LOC115720306	5.31921	-4.03728	1.31655	2.31524e-05	6.03402e-05		LOC115717388	630.179	-4.18411	0.595745	7.95731e-14	1.47785e-12
							LOC115715691	109.972	-2.37515	0.646936	5.10428e-06	2.7901e-05		LOC115712394	12.2099	-4.01167	1.22482	1.25603e-05	3.39921e-05		LOC115697124	53.8816	-4.18377	0.674757	2.03165e-11	2.66778e-10
							LOC115716167	142.723	-2.37112	0.873315	7.70655e-05	0.000321133		LOC133032654	1042.2	-4.01103	0.54268	3.3305e-15	2.71008e-14		LOC115714857	141.06	-4.17871	0.781196	3.08756e-09	2.93457e-08
							LOC115715725	390.431	-2.36804	0.562099	7.54428e-07	4.93721e-06		LOC133034684	9.18275	-4.00197	1.25426	1.64197e-05	4.37035e-05		LOC115706528	271.186	-4.15636	0.44495	3.7422e-22	1.93472e-20
							LOC115697959	14.1123	-2.36648	1.0952	0.00027525	0.00100593		LOC115707136	176.9	-4.00002	1.03557	1.68789e-06	5.11962e-06		LOC115712552	20.0498	-4.15457	0.826811	1.76747e-08	1.4963e-07
							LOC115725622	372.99	-2.36028	0.444387	5.646e-09	5.78949e-08		LOC115706117	1905.85	-3.98592	0.38545	1.13275e-26	2.58008e-25		LOC115709161	7.46918	-4.14206	1.47255	5.65798e-05	0.000250114
							LOC115708775	369.988	-2.36002	0.428869	2.08214e-09	2.28132e-08		LOC115703719	36.0431	-3.96931	0.66185	4.54605e-11	2.34964e-10		LOC115723465	10.1704	-4.13558	1.4585	5.41213e-05	0.000240202
							LOC115694793	5.38093	-2.35772	1.62387	0.0011205	0.00351486		LOC115709841	1292.93	-3.95333	0.433396	1.88048e-21	2.82201e-20		LOC115721441	32.3144	-4.13212	0.840665	3.16232e-08	2.55085e-07
							LOC115700897	379.286	-2.35564	0.387893	8.38597e-11	1.14796e-09		LOC115715733	761.959	-3.94838	0.400698	1.70464e-24	3.35004e-23		LOC133031147	6061.77	-4.13189	0.53513	4.61705e-16	1.143e-14
							LOC115709567	72.6649	-2.35081	0.633059	4.53473e-06	2.50956e-05		LOC115705097	35.7446	-3.94393	0.830841	4.13278e-08	1.5191e-07		LOC133031733	5.29442	-4.13044	1.18016	9.59732e-06	4.95836e-05
							LOC115699703	198.66	-2.33768	0.631596	4.7688e-06	2.62739e-05		LOC115717039	1130.52	-3.94187	0.604985	1.74678e-12	1.05305e-11		LOC115715947	340.697	-4.11637	0.462204	2.19855e-20	9.20453e-19
							LOC115698039	187.507	-2.32982	0.579957	1.60763e-06	9.77281e-06		LOC115721015	29.2356	-3.93974	0.815196	2.74799e-08	1.034e-07		LOC115698199	63.8085	-4.11444	0.866524	7.30578e-08	5.55264e-07
							LOC115697536	159.246	-2.31282	0.441735	8.54737e-09	8.42645e-08		LOC115706915	131.044	-3.9203	0.402874	5.96501e-24	1.11972e-22		LOC115725776	115.243	-4.11053	0.686671	8.55566e-11	1.02204e-09
							LOC115701397	6198.46	-2.30979	0.312495	1.31609e-14	3.16988e-13		LOC115707961	995.174	-3.91312	0.376186	6.60319e-27	1.52637e-25		LOC115708947	225.293	-4.10861	0.506188	1.99607e-17	5.90875e-16
							LOC115697568	932.063	-2.30193	0.380729	1.02702e-10	1.38458e-09		LOC133031147	6061.77	-3.90545	0.541334	1.40706e-14	1.06904e-13		LOC115712529	144.59	-4.09991	0.53304	6.10565e-16	1.49818e-14
							LOC115718558	191.516	-2.30026	0.635005	6.33637e-06	3.39349e-05		LOC115703025	1268.84	-3.89843	0.586892	7.8942e-13	4.95521e-12		LOC115725633	29.787	-4.09235	0.863231	7.79661e-08	5.88345e-07
							LOC115721015	29.2356	-2.29778	0.664966	1.07401e-05	5.48503e-05		LOC115705717	489.737	-3.89158	0.504777	3.39199e-16	3.06094e-15		LOC115705091	8.76867	-4.08091	1.56325	9.1797e-05	0.000389529
							LOC115709775	108.536	-2.29778	0.605205	3.56192e-06	2.02106e-05		LOC133035041	11.5681	-3.88509	1.51596	0.000100492	0.000239622		LOC115718623	208.952	-4.06922	0.514251	1.10834e-16	2.96147e-15
							LOC115697716	705.571	-2.29262	0.304191	4.52744e-15	1.15955e-13		LOC133029062	20.9985	-3.8757	1.27304	2.78622e-05	7.19008e-05		LOC133039947	15.2558	-4.06383	1.12041	6.93227e-06	3.68159e-05
							LOC115719614	12513.3	-2.29065	0.516671	3.30736e-07	2.33564e-06		LOC115725506	1842.22	-3.87089	0.4648	2.30048e-18	2.61445e-17		LOC115724730	19.7821	-4.04905	0.93624	5.32664e-07	3.49005e-06
							LOC115703914	1421.26	-2.2791	0.324526	1.90616e-13	3.92005e-12		LOC115706528	271.186	-3.86761	0.460768	1.32477e-18	1.54015e-17		LOC115708775	369.988	-4.04673	0.435642	7.18526e-22	3.66366e-20
							LOC115698170	23739.5	-2.27909	0.386913	2.58015e-10	3.27926e-09		LOC115695191	295.576	-3.86403	0.491754	1.09341e-16	1.03788e-15		LOC133030849	7508.79	-4.03984	0.521961	4.57469e-16	1.13378e-14
							LOC115718081	664.912	-2.27621	0.284034	1.12461e-16	3.43896e-15		LOC115725633	29.787	-3.85402	0.820141	5.65242e-08	2.04149e-07		LOC115715733	761.959	-4.03673	0.391228	2.75447e-26	2.37344e-24
							LOC115704175	36.8033	-2.27292	0.551433	1.13033e-06	7.10442e-06		LOC115711997	117.225	-3.85114	0.698955	8.88652e-10	3.96443e-09		LOC115704743	128.033	-4.01421	0.618523	3.99492e-12	5.79706e-11
							LOC115709440	16412.9	-2.2714	0.669864	1.33335e-05	6.66108e-05		LOC115708947	225.293	-3.85034	0.507739	9.49945e-16	8.21488e-15		LOC115702709	936.139	-4.00949	0.562772	4.96433e-14	9.44072e-13
							LOC115698494	199.678	-2.26805	0.503919	2.53076e-07	1.83441e-06		LOC115720530	8738.72	-3.84737	0.660336	1.45499e-10	7.11643e-10		LOC115698156	200.599	-4.00749	0.594016	7.16729e-13	1.16644e-11
							LOC115717258	214.034	-2.2637	0.46441	4.94465e-08	4.20845e-07		LOC133038946	39.6151	-3.84092	0.656437	1.26598e-10	6.22274e-10		LOC115721976	675.693	-3.99891	0.485591	8.79798e-18	2.7165e-16
							LOC115713183	2010.88	-2.26089	0.511392	3.52554e-07	2.47634e-06		LOC115698773	495.59	-3.83483	0.394383	7.18676e-24	1.33558e-22		LOC115699347	93.9635	-3.99724	0.674908	1.48049e-10	1.71778e-09
							LOC115707811	126.929	-2.26035	0.541134	9.22863e-07	5.91074e-06		LOC115703134	186.483	-3.83435	0.529409	1.25068e-14	9.55895e-14		LOC115703227	22.1509	-3.99437	0.837522	7.75025e-08	5.85642e-07
							LOC115697755	3804.75	-2.25984	0.386935	3.46469e-10	4.33203e-09		LOC115710205	1073.58	-3.82402	0.532703	2.02427e-14	1.50902e-13		LOC115701201	240.074	-3.98625	0.548685	1.83755e-14	3.7512e-13
							LOC115699225	107.786	-2.2572	0.485097	1.3301e-07	1.02707e-06		LOC115710061	80.4495	-3.81727	0.700102	1.26649e-09	5.54553e-09		LOC115700969	47.1627	-3.98416	1.02625	3.20284e-06	1.80717e-05
							LOC115698588	50.63	-2.25053	0.572686	2.30304e-06	1.36095e-05		LOC115724494	204.578	-3.81652	0.604022	7.31302e-12	4.13505e-11		LOC115715106	36.3974	-3.97917	0.734216	2.77613e-09	2.65104e-08
							LOC115697808	75.8245	-2.24896	0.413969	3.21173e-09	3.41627e-08		LOC133037947	782.147	-3.81398	0.708915	1.8875e-09	8.12261e-09		LOC115719614	12513.3	-3.97867	0.502737	1.25425e-16	3.32735e-15
							LOC115702899	76.5353	-2.2461	0.518622	5.09715e-07	3.46422e-06		LOC115717416	243.306	-3.80551	0.482554	9.38785e-17	8.99342e-16		LOC115722038	328.914	-3.97194	0.432327	2.0731e-21	9.97557e-20
							LOC115713030	119.291	-2.24288	0.572608	2.41897e-06	1.42265e-05		LOC115701201	240.074	-3.80336	0.556533	2.39468e-13	1.59414e-12		LOC133035661	128.799	-3.96534	0.585191	6.21012e-13	1.02798e-11
							LOC115713862	5285.76	-2.24179	0.409936	2.66521e-09	2.87483e-08		LOC133038899	4.77361	-3.80307	1.33292	5.02979e-05	0.000125213		LOC133038935	29.6717	-3.95856	0.822675	6.62631e-08	5.07264e-07
							LOC115702964	917.483	-2.2381	0.507943	3.77498e-07	2.63407e-06		LOC115723157	38.8298	-3.79909	0.812715	6.68908e-08	2.39104e-07		LOC115714602	6.85695	-3.95261	1.49687	9.70188e-05	0.00040942
							LOC115719337	482.848	-2.23747	0.420146	5.60229e-09	5.74733e-08		LOC115715123	14674.1	-3.78905	0.589278	3.6774e-12	2.14105e-11		LOC115717038	10233.6	-3.94863	0.529101	4.42156e-15	9.5992e-14
							LOC115700966	155.96	-2.23668	0.360138	3.94684e-11	5.70125e-10		LOC115707253	7.96998	-3.78781	1.55021	0.000144418	0.000337269		LOC133033284	20.9878	-3.94607	1.13737	1.27226e-05	6.42082e-05
							LOC115699148	167.759	-2.23118	0.586772	3.62501e-06	2.05371e-05		LOC115719614	12513.3	-3.78703	0.508222	2.80497e-15	2.29877e-14		LOC115710321	43.8143	-3.94467	1.06745	6.31917e-06	3.37696e-05
							LOC133036332	29.3729	-2.21859	0.612381	6.64965e-06	3.55027e-05		LOC115706649	7.23421	-3.77992	1.51508	0.00012837	0.00030206		LOC115711658	190.099	-3.94173	0.485779	2.60269e-17	7.53391e-16
							LOC115722051	466.753	-2.21758	0.491001	2.40757e-07	1.75312e-06		LOC115697124	53.8816	-3.7754	0.67929	7.38208e-10	3.3198e-09		LOC115712394	12.2099	-3.94088	0.797783	3.62541e-08	2.89187e-07
							LOC133030260	116.482	-2.2138	0.463788	7.91347e-08	6.41591e-07		LOC115721408	235.141	-3.77154	0.590795	5.06402e-12	2.90641e-11		LOC115695783	86.0208	-3.93008	0.570834	3.07152e-13	5.24447e-12
							LOC115697560	6066.58	-2.21206	0.421773	8.46107e-09	8.34508e-08		LOC115707185	6692.55	-3.77123	0.384557	3.45163e-24	6.60451e-23		LOC115706498	444.102	-3.92749	0.384689	9.947e-26	7.92587e-24
							LOC115707816	360.211	-2.21107	0.398839	1.79843e-09	1.99506e-08		LOC115716735	618.225	-3.76937	0.473704	5.56242e-17	5.45102e-16		LOC115720319	5.83674	-3.92549	1.89461	0.000277163	0.0010587
							LOC115725552	21.3609	-2.20694	0.686289	2.34175e-05	0.000110389		LOC115702438	11.3183	-3.764	1.53981	0.000146665	0.000342078		LOC115721439	60.4671	-3.91824	0.595179	2.46559e-12	3.71862e-11
							LOC115706835	163.203	-2.20581	0.581223	3.75948e-06	2.12232e-05		LOC115724861	10135.3	-3.75572	0.472001	5.66864e-17	5.54264e-16		LOC115724988	14.7499	-3.91762	0.984247	2.42356e-06	1.3987e-05
							LOC115715123	14674.1	-2.20408	0.618675	8.14235e-06	4.26213e-05		LOC115715691	109.972	-3.75367	0.69767	2.00985e-09	8.62017e-09		LOC115707414	645.246	-3.90102	0.419639	8.32245e-22	4.2145e-20
							LOC115723107	255.356	-2.2034	0.529792	1.00846e-06	6.39816e-06		LOC115708775	369.988	-3.75288	0.454676	4.98779e-18	5.51035e-17		LOC115724799	11.5776	-3.8982	1.44124	8.92918e-05	0.000379841
							LOC115715595	720.85	-2.19836	0.399969	2.31638e-09	2.52552e-08		LOC115715875	18.9345	-3.75049	1.72466	0.000274569	0.000613581		LOC115701411	27.8374	-3.89134	0.686785	7.82035e-10	8.11265e-09
							LOC115699500	102.322	-2.19491	0.731132	4.30886e-05	0.000190817		LOC115725477	93.9815	-3.74438	0.671137	6.77416e-10	3.06477e-09		LOC115696242	1334.99	-3.88918	0.508681	1.18717e-15	2.77226e-14
							LOC115716885	604.231	-2.18795	0.534264	1.28782e-06	7.99336e-06		LOC115724913	879.269	-3.72684	0.380739	4.38399e-24	8.3227e-23		LOC115704690	123.612	-3.879	0.667808	3.46114e-10	3.80349e-09
							LOC133033367	163.263	-2.18476	0.39092	1.41288e-09	1.60254e-08		LOC133030573	183.186	-3.72512	0.439136	7.45657e-19	8.80037e-18		LOC115699017	33.4537	-3.87881	0.767161	2.19385e-08	1.82392e-07
							LOC115697724	2390.9	-2.18453	0.347918	2.61895e-11	3.89965e-10		LOC115702557	253.641	-3.71049	0.551348	5.47333e-13	3.51154e-12		LOC115700989	15.6231	-3.86926	1.23749	3.48697e-05	0.000161868
							LOC115698626	595.815	-2.18211	0.321295	9.64593e-13	1.7693e-11		LOC115697536	159.246	-3.70792	0.48601	7.96952e-16	6.94145e-15		LOC115705246	310.55	-3.86893	0.486911	1.13831e-16	3.03792e-15
							LOC115725060	639.802	-2.18079	0.490809	3.28091e-07	2.31843e-06		LOC115721896	1957.57	-3.70573	0.579613	5.13743e-12	2.94543e-11		LOC115715691	109.972	-3.86808	0.673262	5.09864e-10	5.44418e-09
							LOC115719642	307.391	-2.1804	0.954583	0.000257159	0.000947291		LOC133033859	83.5612	-3.69826	0.595683	1.68455e-11	9.14059e-11		LOC115724913	879.269	-3.86462	0.373986	3.01161e-26	2.58498e-24
							LOC115707554	17598.7	-2.17849	0.585356	4.87944e-06	2.68104e-05		LOC133031690	8.81239	-3.6965	1.33476	6.83176e-05	0.000166736		LOC133034523	22.1665	-3.85881	1.13491	1.6979e-05	8.41418e-05
							LOC115706370	4866.46	-2.17845	0.317964	6.45167e-13	1.22274e-11		LOC115714857	141.06	-3.69171	0.791731	7.82897e-08	2.77436e-07		LOC115724705	10179.3	-3.8373	0.445984	4.78702e-19	1.70545e-17
							LOC115725330	4772.56	-2.17321	0.397019	2.60499e-09	2.81398e-08		LOC115711666	40.3472	-3.68479	0.69824	3.74968e-09	1.56446e-08		LOC115702478	114.127	-3.8274	0.637573	1.15503e-10	1.36003e-09
							LOC115711958	7405.76	-2.17261	0.657222	1.83612e-05	8.86979e-05		LOC115724786	9.37598	-3.67136	1.26325	4.81721e-05	0.000120306		LOC115704837	465.657	-3.82718	0.531954	3.87954e-14	7.50617e-13
							LOC115701195	1359.99	-2.17062	0.556513	2.6341e-06	1.53536e-05		LOC133034993	94.0992	-3.66854	0.519765	5.82693e-14	4.13429e-13		LOC115700968	104.728	-3.82488	0.581012	2.82012e-12	4.21049e-11
							LOC115715055	13.166	-2.16994	1.28209	0.000874892	0.00282003		LOC115703180	119.344	-3.66813	0.554952	1.29308e-12	7.90923e-12		LOC115704534	174.38	-3.82246	0.428813	3.13713e-20	1.28438e-18
							LOC133033283	108.499	-2.16761	0.383632	1.0102e-09	1.17889e-08		LOC115706921	19.9825	-3.66613	1.50625	0.000162089	0.000375397		LOC133038559	58.6358	-3.82132	0.539209	8.54518e-14	1.573e-12
							LOC133033060	2351.79	-2.16532	0.34414	2.41218e-11	3.61113e-10		LOC115695450	10.3747	-3.66487	1.24053	4.23809e-05	0.000106675		LOC115712842	237.53	-3.8046	0.507767	4.33422e-15	9.41878e-14
							LOC115696400	4.18085	-2.16314	1.82234	0.00213061	0.00618673		LOC115702315	442.414	-3.65684	0.456637	4.24295e-17	4.21488e-16		LOC115701526	22.4464	-3.80142	0.940174	2.18815e-06	1.27176e-05
							LOC115724985	8.60588	-2.16198	1.04216	0.000413042	0.00144763		LOC115698170	23739.5	-3.6542	0.387537	1.56567e-22	2.58472e-21		LOC115714751	817.997	-3.79939	0.54197	1.52569e-13	2.7265e-12
							LOC115715979	1853.33	-2.16166	0.328531	3.90116e-12	6.60524e-11		LOC115698017	93.4677	-3.64874	0.761794	4.50238e-08	1.64883e-07		LOC115702573	32.0704	-3.79313	0.755154	2.90647e-08	2.36334e-07
							LOC115720530	8738.72	-2.15516	0.710607	4.07729e-05	0.000181939		LOC115722402	1624.85	-3.6474	0.405157	8.37003e-21	1.17661e-19		LOC115712190	50.9814	-3.78992	0.569282	1.79684e-12	2.7454e-11
							LOC115702152	741.261	-2.1548	0.371002	4.19582e-10	5.19072e-09		LOC115725244	6.50462	-3.64013	1.36527	9.33152e-05	0.000223683		LOC115722367	118.894	-3.78897	0.64717	2.98386e-10	3.31506e-09
							LOC115707570	511.046	-2.15082	0.673538	2.59176e-05	0.000120867		LOC115705012	53.1795	-3.63446	0.987597	4.44382e-06	1.27624e-05		LOC115720530	8738.72	-3.78829	0.645122	2.68986e-10	2.99891e-09
							LOC115724626	84.9082	-2.14245	0.644096	1.7548e-05	8.52698e-05		LOC115724622	25.1761	-3.62809	0.974766	3.85264e-06	1.11454e-05		LOC115712238	46.7499	-3.77942	0.797419	1.17865e-07	8.70226e-07
							LOC133029981	71.08	-2.13741	0.621219	1.23677e-05	6.23178e-05		LOC115723047	15.2793	-3.6273	1.51746	0.000185165	0.000425357		LOC115704456	58.3339	-3.76564	0.478962	2.58149e-16	6.56625e-15
							LOC115714629	10.6239	-2.1359	0.99287	0.000361162	0.00128095		LOC115722006	23.9841	-3.62702	0.816634	2.24469e-07	7.53594e-07		LOC115712525	64.5231	-3.76506	0.642994	3.06855e-10	3.39219e-09
							LOC115709925	17879.1	-2.13308	0.350943	8.73265e-11	1.19248e-09		LOC115712352	32.8019	-3.6238	0.704465	7.99097e-09	3.19272e-08		LOC115724861	10135.3	-3.76372	0.466107	4.64337e-17	1.29878e-15
							LOC115704097	540.446	-2.13297	0.327831	6.22093e-12	1.02595e-10		LOC115712860	11269.7	-3.62206	0.367226	2.39094e-24	4.64432e-23		LOC115715740	19.0826	-3.747	0.80688	1.91327e-07	1.35718e-06
							LOC133033027	794.407	-2.13108	0.419102	1.84248e-08	1.71525e-07		LOC115724989	13.9031	-3.61576	1.16492	2.8712e-05	7.39535e-05		LOC115715325	150.355	-3.74394	0.563912	2.16702e-12	3.28391e-11
							LOC115714895	388.793	-2.12671	0.535792	2.0726e-06	1.2333e-05		LOC115700881	988.319	-3.60806	0.510954	6.10773e-14	4.32085e-13		LOC115701449	1816.97	-3.73652	0.367473	1.99951e-25	1.49667e-23
							LOC115714784	21.694	-2.1237	0.752894	7.40094e-05	0.000309616		LOC115704097	540.446	-3.60616	0.344547	5.05632e-27	1.18008e-25		LOC115697720	1148.01	-3.73409	0.387482	4.06374e-23	2.37116e-21
							LOC115703053	154.787	-2.12113	0.587832	7.25678e-06	3.83743e-05		LOC115717038	10233.6	-3.60385	0.534792	5.82885e-13	3.72209e-12		LOC115705088	95.5743	-3.72728	0.569323	4.12068e-12	5.97176e-11
							LOC115715883	48.9463	-2.11998	0.629775	1.5702e-05	7.72113e-05		LOC115719767	651.563	-3.59328	0.355701	2.24494e-25	4.68629e-24		LOC115697808	75.8245	-3.72469	0.43512	8.22877e-19	2.83179e-17
							LOC115715733	761.959	-2.11838	0.387074	2.58035e-09	2.79415e-08		LOC115695727	48.5531	-3.59257	0.713814	1.44848e-08	5.62824e-08		LOC115705057	45.1969	-3.7214	0.743236	3.45676e-08	2.77027e-07
							LOC115696221	10.2477	-2.11245	0.870786	0.000199486	0.000755498		LOC115707963	807.705	-3.59167	0.394379	3.44572e-21	5.02885e-20		LOC115698779	91.5362	-3.72068	0.57836	8.81057e-12	1.21668e-10
							LOC115700807	23.7638	-2.1124	0.865433	0.000192599	0.000732537		LOC115702391	4.77381	-3.57959	1.54173	0.000225377	0.000511047		LOC115699148	167.759	-3.71664	0.587006	1.71424e-11	2.27519e-10
							LOC115725729	960.219	-2.10566	0.401444	8.27596e-09	8.17702e-08		LOC115699225	107.786	-3.57319	0.526226	4.24488e-13	2.75424e-12		LOC115716326	173.64	-3.70945	0.402753	2.44135e-21	1.16718e-19
							LOC115720620	2255.29	-2.10427	0.332346	1.84895e-11	2.82502e-10		LOC115701411	27.8374	-3.57099	0.733805	3.35558e-08	1.24838e-07		LOC115709841	1292.93	-3.70536	0.424332	1.87639e-19	6.94076e-18
							LOC133028971	5832.7	-2.10273	0.705564	4.8892e-05	0.000213624		LOC115702670	238.371	-3.56982	0.528956	5.65739e-13	3.62109e-12		LOC115720789	1160.64	-3.70331	0.547298	9.62815e-13	1.53107e-11
							LOC115718545	181.256	-2.09572	0.420991	3.03143e-08	2.69459e-07		LOC115700854	124.972	-3.56595	1.48744	0.000191175	0.000438332		LOC115704875	328.955	-3.70299	0.356921	2.46331e-26	2.14752e-24
							LOC115724494	204.578	-2.09387	0.596138	1.00051e-05	5.1451e-05		LOC115724799	11.5776	-3.55608	1.55145	0.00024573	0.000553968		LOC115710061	80.4495	-3.68678	0.588359	2.71469e-11	3.48645e-10
							LOC115707185	6692.55	-2.09326	0.386505	3.43462e-09	3.63595e-08		LOC115724498	266.943	-3.55355	0.602853	1.34135e-10	6.57981e-10		LOC133029062	20.9985	-3.68384	0.907762	2.35648e-06	1.36495e-05
							LOC115716965	1629.3	-2.09133	0.265972	3.87961e-16	1.13933e-14		LOC115708056	3554.33	-3.54949	0.312604	3.136e-31	9.76916e-30		LOC115697755	3804.75	-3.68341	0.386155	1.12842e-22	6.20938e-21
							LOC115720084	3101.96	-2.08491	0.596365	1.05741e-05	5.40672e-05		LOC115697560	6066.58	-3.54424	0.419729	1.29817e-18	1.51003e-17		LOC115723210	185.878	-3.68158	0.478443	1.0859e-15	2.5438e-14
							LOC133037925	845.276	-2.08371	0.356575	3.32183e-10	4.18163e-09		LOC115716971	9414.6	-3.54389	0.545637	3.18114e-12	1.86609e-11		LOC115713279	465.872	-3.67231	0.365052	6.61891e-25	4.74662e-23
							LOC115700185	4080.31	-2.0831	0.739209	7.68947e-05	0.000320536		LOC115709065	4.15532	-3.53889	1.34941	0.000112931	0.00026764		LOC115718723	1404.66	-3.66585	0.272262	2.05954e-42	6.93722e-40
							LOC133039944	5.74079	-2.08092	0.929357	0.000316186	0.00113814		LOC115707934	11270.1	-3.52916	0.268368	7.86584e-41	4.59192e-39		LOC115704444	116.374	-3.66113	0.538768	8.36452e-13	1.3465e-11
							LOC115719478	149.483	-2.08089	0.494751	8.46359e-07	5.47277e-06		LOC133033060	2351.79	-3.52577	0.347936	1.77143e-25	3.72685e-24		LOC115697724	2390.9	-3.66044	0.348753	7.31636e-27	6.69342e-25
							LOC115698765	291.834	-2.08084	0.370771	1.19947e-09	1.38306e-08		LOC115704407	468.385	-3.52145	0.457628	5.98386e-16	5.27311e-15		LOC115699020	203.836	-3.65331	0.589862	4.50449e-11	5.64801e-10
							LOC115699017	33.4537	-2.07995	0.683471	4.15818e-05	0.000184992		LOC115707141	168.14	-3.51677	0.776528	1.68566e-07	5.74436e-07		LOC115702761	617.123	-3.65295	0.465937	3.60366e-16	9.00146e-15
							LOC115704602	1217.22	-2.07589	0.378917	2.44658e-09	2.65856e-08		LOC115701321	1231.06	-3.51575	0.415545	1.16662e-18	1.36137e-17		LOC115699712	117.21	-3.65104	0.426483	9.06798e-19	3.09663e-17
							LOC115699523	756.26	-2.0666	0.288666	7.31438e-14	1.58331e-12		LOC115701526	22.4464	-3.51574	1.00637	9.24037e-06	2.54212e-05		LOC133032654	1042.2	-3.65018	0.528993	4.0926e-13	6.87699e-12
							LOC115697967	105.326	-2.06454	0.447568	1.56898e-07	1.18841e-06		LOC115717219	528.123	-3.50904	0.495527	5.92173e-14	4.19199e-13		LOC115719336	21943.2	-3.64931	0.449717	3.93021e-17	1.10879e-15
							LOC115708056	3554.33	-2.0644	0.310526	2.38744e-12	4.15299e-11		LOC115697567	14524.5	-3.49916	0.431001	2.08085e-17	2.14032e-16		LOC115703665	28.6017	-3.64393	0.847367	9.55876e-07	5.93744e-06
							LOC115719911	57.7416	-2.06381	0.479429	5.69638e-07	3.82818e-06		LOC115705448	658.658	-3.49638	0.379323	1.39461e-21	2.11917e-20		LOC133031766	348.661	-3.62493	0.580863	3.47544e-11	4.41248e-10
							LOC115724498	266.943	-2.06319	0.620251	1.81637e-05	8.78052e-05		LOC115711569	893.356	-3.49312	0.622043	7.16493e-10	3.22815e-09		LOC115699224	88.8444	-3.62344	0.452343	9.55133e-17	2.56754e-15
							LOC115706528	271.186	-2.05892	0.433565	8.57382e-08	6.90596e-07		LOC115695641	5.78082	-3.48798	1.52405	0.000261606	0.000587266		LOC115695779	6.92157	-3.62141	1.26219	8.0463e-05	0.000344658
							LOC115725506	1842.22	-2.05309	0.475011	5.29089e-07	3.58268e-06		LOC115723210	185.878	-3.47944	0.484213	2.88405e-14	2.11235e-13		LOC115711844	21.8288	-3.62029	0.700447	1.72277e-08	1.46068e-07
							LOC115705985	75.1223	-2.05067	0.516843	2.0838e-06	1.23941e-05		LOC133028938	4250.52	-3.4777	0.444642	2.33559e-16	2.14137e-15		LOC115716852	10.2275	-3.6105	1.50306	0.00020971	0.000823979
							LOC115709928	1455	-2.0406	0.216007	4.19384e-22	2.10459e-20		LOC115714751	817.997	-3.47194	0.561229	2.47175e-11	1.31402e-10		LOC115698701	485.886	-3.60868	0.43361	7.37539e-18	2.29318e-16
							LOC115725520	44.3902	-2.03922	0.622208	2.12903e-05	0.000101393		LOC115716917	774.264	-3.4601	0.315836	3.09628e-29	8.38576e-28		LOC115713286	1542.76	-3.60191	0.381722	3.38081e-22	1.76844e-20
							LOC115715317	4.48535	-2.03347	1.47218	0.00178579	0.00528628		LOC115698195	64.5584	-3.45845	0.479856	2.52362e-14	1.86025e-13		LOC115722402	1624.85	-3.60097	0.40392	4.24231e-20	1.71163e-18
							LOC115702697	151.377	-2.0312	0.437634	1.36144e-07	1.04799e-06		LOC115713205	505.101	-3.45705	0.419208	7.58323e-18	8.24388e-17		LOC115724494	204.578	-3.5964	0.560835	1.19439e-11	1.6161e-10
							LOC115709311	335.469	-2.02945	0.390801	1.02244e-08	9.96484e-08		LOC133037431	123.756	-3.45671	0.650931	3.93748e-09	1.63905e-08		LOC115709577	10.0841	-3.59366	1.28478	9.65938e-05	0.000407936
							LOC115719346	732.442	-2.02774	0.53888	4.3456e-06	2.41638e-05		LOC115720930	927.593	-3.45025	0.392877	7.66751e-20	9.79813e-19		LOC115702765	3564.79	-3.59002	0.390388	3.28802e-21	1.53886e-19
							LOC115719338	547.003	-2.02698	0.458631	3.50847e-07	2.46591e-06		LOC115725262	28.7566	-3.4492	0.793845	3.96463e-07	1.29352e-06		LOC115721012	20.2701	-3.58971	0.823367	7.9478e-07	5.01668e-06
							LOC115707999	732.984	-2.02533	0.402201	2.20476e-08	2.02789e-07		LOC115705806	19.6874	-3.44451	1.13803	4.11214e-05	0.000103768		LOC115722029	191.088	-3.58211	0.405334	8.73905e-20	3.39054e-18
							LOC115715630	37.5992	-2.01895	0.843315	0.000235608	0.000875742		LOC115702269	658.342	-3.44241	0.427811	3.99594e-17	3.9804e-16		LOC115724567	603.208	-3.56258	0.357854	2.20715e-24	1.50976e-22
							LOC115725222	357.322	-2.01667	0.592041	1.43316e-05	7.11334e-05		LOC115712494	1276.24	-3.43723	0.322039	6.85882e-28	1.70297e-26		LOC115716756	650.186	-3.56057	0.57789	6.24224e-11	7.6458e-10
							LOC133030573	183.186	-2.00979	0.394335	1.61799e-08	1.52284e-07		LOC115695382	7.12118	-3.43492	1.58837	0.000361612	0.000792562		LOC133033620	80.1129	-3.54644	0.411224	6.03692e-19	2.12017e-17
							LOC115705111	10.4852	-2.00643	1.1341	0.000917958	0.00294305		LOC115718004	101.415	-3.4339	0.5643	4.79545e-11	2.4715e-10		LOC115716751	251.191	-3.54168	0.405208	2.18763e-19	8.07859e-18
							LOC115699595	294.949	-2.0063	0.675062	5.29983e-05	0.000229578		LOC115715852	4.37697	-3.43331	1.57906	0.000352942	0.000774729		LOC115705985	75.1223	-3.53749	0.524282	1.37739e-12	2.14131e-11
							LOC115703130	120.583	-2.00095	0.461308	4.86044e-07	3.32265e-06		LOC133030260	116.482	-3.42733	0.504911	5.04562e-13	3.25247e-12		LOC115700837	47.0868	-3.5338	0.744217	1.52332e-07	1.10477e-06
							LOC115715833	337.085	-1.99922	0.331373	1.02377e-10	1.38187e-09		LOC115702758	2608.42	-3.42711	0.376307	4.18218e-21	6.05499e-20		LOC115719749	100.205	-3.53204	0.522403	1.26173e-12	1.97671e-11
							LOC133030212	24.5292	-1.9972	0.567453	9.95177e-06	5.12124e-05		LOC115715261	347.733	-3.42004	0.266375	5.23514e-39	2.69492e-37		LOC115710296	72.9612	-3.52991	0.484668	3.05556e-14	6.022e-13
							LOC115707494	114.267	-1.99672	0.388756	1.31612e-08	1.25789e-07		LOC115702474	24.4393	-3.41788	0.871117	2.18833e-06	6.52484e-06		LOC115705367	6.81924	-3.50348	1.71091	0.000424488	0.00155229
							LOC115723377	1233.56	-1.99328	0.291581	6.3238e-13	1.20055e-11		LOC115703740	508.607	-3.41203	0.442565	6.02422e-16	5.30439e-15		LOC115724767	663.957	-3.49972	0.307512	5.28419e-31	7.43499e-29
							LOC115721690	2622.88	-1.99315	0.530645	4.43833e-06	2.46056e-05		LOC115707999	732.984	-3.40807	0.406071	2.3445e-18	2.66309e-17		LOC115715839	1052.46	-3.49616	0.353462	4.5928e-24	3.04784e-22
							LOC115701321	1231.06	-1.99083	0.421462	9.17808e-08	7.35007e-07		LOC115712842	237.53	-3.40199	0.531111	6.60124e-12	3.74914e-11		LOC115711516	2205.31	-3.49314	0.380674	4.50846e-21	2.0751e-19
							LOC115718399	118.603	-1.98524	0.339399	2.92222e-10	3.70165e-09		LOC115698494	199.678	-3.39721	0.523763	3.92477e-12	2.27837e-11		LOC133033060	2351.79	-3.48794	0.343562	3.31262e-25	2.43046e-23
							LOC115702269	658.342	-1.98263	0.425913	1.23925e-07	9.63276e-07		LOC115725166	45.9358	-3.39622	0.949373	7.67129e-06	2.13336e-05		LOC115712472	12.0898	-3.48284	1.15881	6.64834e-05	0.000289575
							LOC115699079	4414.02	-1.98057	0.278231	8.84911e-14	1.8934e-12		LOC115707818	227.699	-3.39112	0.44432	1.1228e-15	9.62182e-15		LOC115702269	658.342	-3.48105	0.413127	3.64018e-18	1.17282e-16
							LOC115722745	323.571	-1.97962	0.535821	5.49785e-06	2.98833e-05		LOC115704775	96.6804	-3.38929	0.48521	1.33182e-13	9.09672e-13		LOC115704407	468.385	-3.48019	0.438106	1.9883e-16	5.16378e-15
							LOC115720942	8.42504	-1.97778	1.54641	0.00225546	0.00651268		LOC115720789	1160.64	-3.38621	0.563115	7.7773e-11	3.91472e-10		LOC115721955	25.7233	-3.4743	1.09765	4.54158e-05	0.000205045
							LOC133033284	20.9878	-1.97756	0.682313	6.62126e-05	0.000279949		LOC115697574	48.3332	-3.37666	0.698956	4.72639e-08	1.72506e-07		LOC115717416	243.306	-3.47415	0.46372	6.87987e-15	1.465e-13
							LOC133031706	649.158	-1.97042	0.396204	2.82827e-08	2.53467e-07		LOC115724633	499.949	-3.37631	0.446064	1.84957e-15	1.54308e-14		LOC115709130	7.83794	-3.47402	1.60217	0.000358144	0.00133209
							LOC115715839	1052.46	-1.96749	0.357622	1.94742e-09	2.14748e-08		LOC133035029	69.3027	-3.37574	0.71819	8.73631e-08	3.07472e-07		LOC115708153	1410.77	-3.46931	0.334314	3.30036e-26	2.77612e-24
							LOC115702505	18.2499	-1.96538	0.821968	0.000249615	0.000922604		LOC115707958	342.023	-3.37303	0.443821	1.46507e-15	1.23651e-14		LOC115724889	6.79277	-3.4645	1.52678	0.00030367	0.00114967
							LOC115709165	2467.87	-1.96519	0.3013	4.79269e-12	8.02307e-11		LOC133033385	330.795	-3.37011	0.358096	2.60519e-22	4.21143e-21		LOC115698170	23739.5	-3.46426	0.383957	1.92574e-20	8.18568e-19
							LOC115702670	238.371	-1.96036	0.526639	4.97387e-06	2.72484e-05		LOC115702441	5.8607	-3.36954	1.59312	0.000423052	0.000917252		LOC115715744	409.871	-3.46314	0.493898	2.3919e-13	4.13808e-12
							LOC115706915	131.044	-1.95544	0.322175	7.77042e-11	1.0683e-09		LOC115705983	1552.29	-3.36871	0.327572	4.51832e-26	9.77025e-25		LOC115711305	33.7761	-3.463	0.823887	1.70572e-06	1.01012e-05
							LOC115718744	201.308	-1.95032	0.596125	2.22047e-05	0.000105162		LOC133037925	845.276	-3.36325	0.364083	1.34269e-21	2.04312e-20		LOC115702315	442.414	-3.46163	0.437583	2.6549e-16	6.72987e-15
							LOC115716346	232.36	-1.94572	0.439408	3.21778e-07	2.276e-06		LOC115699876	1894.44	-3.36133	0.400444	2.4392e-18	2.76345e-17		LOC133036105	11.1771	-3.45991	1.28043	0.000132759	0.000543728
							LOC115699665	12594.7	-1.94034	0.796797	0.000229316	0.000854927		LOC115715740	19.0826	-3.34711	0.85026	2.20208e-06	6.56135e-06		LOC133030260	116.482	-3.45809	0.477114	4.35841e-14	8.36718e-13
							LOC115704043	130.154	-1.93898	0.54798	9.35092e-06	4.8378e-05		LOC115715839	1052.46	-3.34464	0.359107	6.71566e-22	1.04527e-20		LOC115700185	4080.31	-3.45555	0.659069	1.42821e-08	1.224e-07
							LOC115698247	616.652	-1.9335	0.224621	7.07319e-19	2.70644e-17		LOC115702765	3564.79	-3.3397	0.392785	9.8826e-19	1.15758e-17		LOC115707141	168.14	-3.44672	0.717343	1.28943e-07	9.45423e-07
							LOC115705261	286.652	-1.93257	0.40585	7.31205e-08	5.97564e-07		LOC115697724	2390.9	-3.33862	0.350772	9.73159e-23	1.63633e-21		LOC115716929	28.3151	-3.44612	0.787394	8.63854e-07	5.41883e-06
							LOC115702225	2293.37	-1.93211	0.241133	9.79951e-17	3.00487e-15		LOC115715833	337.085	-3.33315	0.352771	1.90128e-22	3.1222e-21		LOC115725554	4256.72	-3.44223	0.32989	1.87988e-26	1.665e-24
							LOC115725165	48.9469	-1.93097	0.591176	2.26596e-05	0.000107066		LOC133033027	794.407	-3.32871	0.422357	1.70102e-16	1.57818e-15		LOC115695864	321.566	-3.43942	0.362431	2.51424e-22	1.32332e-20
							LOC115714427	48.7808	-1.93093	0.429626	2.39427e-07	1.74457e-06		LOC115708181	323.116	-3.32506	0.548111	5.96199e-11	3.04247e-10		LOC115719767	651.563	-3.43883	0.339699	4.76388e-25	3.4385e-23
							LOC115721012	20.2701	-1.9284	0.721707	0.000126338	0.000499667		LOC115711962	135.383	-3.32142	0.835364	1.93365e-06	5.81644e-06		LOC133033859	83.5612	-3.42342	0.550672	5.25888e-11	6.524e-10
							LOC133031147	6061.77	-1.92677	0.580093	1.90449e-05	9.16817e-05		LOC115720594	16.7315	-3.31857	1.01553	2.21807e-05	5.79883e-05		LOC115700854	124.972	-3.41951	1.33372	0.000182029	0.000724562
							LOC115712331	19.9013	-1.9243	1.03598	0.000853132	0.00275588		LOC115707962	2176.21	-3.31709	0.342997	2.26662e-23	4.06219e-22		LOC115701253	153.197	-3.41681	0.503316	1.21456e-12	1.91089e-11
							LOC115707961	995.174	-1.92354	0.375395	1.28469e-08	1.23262e-07		LOC115699139	31.9846	-3.31252	1.14514	6.65065e-05	0.000162516		LOC133031804	120.389	-3.4162	0.711646	1.36156e-07	9.94051e-07
							LOC115696554	566.126	-1.92231	0.415575	1.33752e-07	1.03209e-06		LOC115705840	49.5665	-3.30908	0.684584	4.92907e-08	1.79287e-07		LOC115711400	198.841	-3.4157	0.46949	3.76437e-14	7.30241e-13
							LOC133032946	64.8132	-1.9193	0.45097	6.44423e-07	4.28822e-06		LOC115704213	18.1575	-3.30778	0.985027	1.68632e-05	4.48238e-05		LOC115707185	6692.55	-3.40432	0.3799	3.6442e-20	1.47836e-18
							LOC115716132	62.099	-1.91639	0.77866	0.000219493	0.000822164		LOC115699607	48.234	-3.30404	0.423926	3.47911e-16	3.13826e-15		LOC115716990	119.964	-3.39929	0.609758	2.50824e-09	2.41807e-08
							LOC115718806	76.7688	-1.91501	0.918462	0.000533006	0.00181542		LOC115695659	8.42039	-3.30098	1.50835	0.000382129	0.000834757		LOC115703134	186.483	-3.39683	0.507389	2.36968e-12	3.57639e-11
							LOC115710255	214.001	-1.91471	0.571299	1.73155e-05	8.41955e-05		LOC115709311	335.469	-3.29835	0.403381	1.59922e-17	1.67177e-16		LOC115697560	6066.58	-3.39557	0.414711	3.02469e-17	8.66519e-16
							LOC115701490	492.875	-1.91078	0.503685	3.80637e-06	2.14661e-05		LOC115694793	5.38093	-3.29398	1.5175	0.000399745	0.000870879		LOC115698039	187.507	-3.39507	0.577788	4.40699e-10	4.76517e-09
							LOC115704034	184.646	-1.90997	0.557719	1.36464e-05	6.8036e-05		LOC115717126	33.292	-3.29128	0.796503	1.07583e-06	3.33041e-06		LOC133033283	108.499	-3.38787	0.40253	4.46993e-18	1.41958e-16
							LOC115712494	1276.24	-1.9065	0.320271	1.42471e-10	1.8686e-09		LOC115701449	1816.97	-3.29067	0.367078	1.77451e-20	2.40898e-19		LOC115706117	1905.85	-3.38773	0.375561	2.1715e-20	9.10844e-19
							LOC115710955	235.427	-1.90596	0.377314	1.79548e-08	1.67712e-07		LOC115712386	579.827	-3.28748	0.315785	1.31542e-26	2.97439e-25		LOC133034993	94.0992	-3.38435	0.462774	2.9627e-14	5.85977e-13
							LOC115723347	45932	-1.90586	0.550765	1.21205e-05	6.11695e-05		LOC133039010	24074.9	-3.28429	0.310989	2.69958e-27	6.42441e-26		LOC115698238	646.892	-3.38327	0.51313	4.77629e-12	6.86816e-11
							LOC115717045	1785.57	-1.90426	0.254171	5.13509e-15	1.30467e-13		LOC133033093	141.742	-3.28321	0.533312	3.56155e-11	1.86112e-10		LOC115705717	489.737	-3.37018	0.491137	7.75088e-13	1.25499e-11
							LOC115698028	23.1357	-1.90406	1.06224	0.000996113	0.0031608		LOC115697753	9.90567	-3.28242	1.48486	0.000369662	0.000808739		LOC115697568	932.063	-3.35516	0.379512	1.14824e-19	4.34124e-18
							LOC115717662	375.143	-1.89385	0.497492	3.60467e-06	2.04427e-05		LOC115719338	547.003	-3.27973	0.452384	2.21305e-14	1.64358e-13		LOC115705840	49.5665	-3.35018	0.603993	3.11152e-09	2.95482e-08
							LOC115697720	1148.01	-1.89335	0.396969	6.75044e-08	5.5767e-07		LOC115696941	231.435	-3.27792	0.450137	1.7508e-14	1.32145e-13		LOC115703180	119.344	-3.35004	0.467276	8.91135e-14	1.63456e-12
							LOC115725244	6.50462	-1.89178	1.39997	0.00223379	0.00645765		LOC115724767	663.957	-3.27702	0.316298	2.24183e-26	4.96602e-25		LOC115719338	547.003	-3.34779	0.443287	5.11985e-15	1.1029e-13
							LOC115724432	233.255	-1.88704	0.647838	6.64216e-05	0.000280726		LOC115700969	47.1627	-3.27387	0.832466	2.36081e-06	7.00745e-06		LOC115707961	995.174	-3.34729	0.364236	4.81102e-21	2.20979e-19
							LOC133032027	88.4681	-1.88483	0.349164	2.98544e-09	3.19391e-08		LOC115704837	465.657	-3.27327	0.538546	5.81301e-11	2.97132e-10		LOC115721896	1957.57	-3.34322	0.564146	3.47639e-10	3.81647e-09
							LOC115721013	20.398	-1.88468	0.689443	0.000110006	0.000441754		LOC115711516	2205.31	-3.27305	0.383691	8.31803e-19	9.77998e-18		LOC133033093	141.742	-3.33916	0.486546	8.00541e-13	1.29244e-11
							LOC115723157	38.8298	-1.88416	0.681014	0.000100468	0.000407129		LOC115696254	50.7038	-3.2707	0.534233	4.44135e-11	2.29716e-10		LOC115712860	11269.7	-3.33457	0.363924	6.28632e-21	2.82897e-19
							LOC115710222	110.4	-1.88165	0.336182	1.01921e-09	1.18878e-08		LOC115716751	251.191	-3.26425	0.422094	5.80121e-16	5.12668e-15		LOC133030006	108.33	-3.33246	0.524927	2.54402e-11	3.29581e-10
							LOC115715171	4.10158	-1.88118	1.64669	0.00312121	0.00866804		LOC115709925	17879.1	-3.25796	0.349897	7.51089e-22	1.16323e-20		LOC115706708	33.705	-3.33201	0.644528	2.41081e-08	1.98646e-07
							LOC133039897	1186.63	-1.87822	0.368961	1.42341e-08	1.34899e-07		LOC115713185	1672.94	-3.25387	0.391016	4.99995e-18	5.52099e-17		LOC115704294	340.711	-3.33029	0.428867	1.00057e-15	2.36097e-14
							LOC115707574	6312.42	-1.87519	0.330358	6.50855e-10	7.77493e-09		LOC115703914	1421.26	-3.24886	0.331658	7.12752e-24	1.32651e-22		LOC115705012	53.1795	-3.32734	0.852098	5.77987e-06	3.10743e-05
							LOC115713923	1785.74	-1.87063	0.28237	2.06138e-12	3.63702e-11		LOC115708054	407.304	-3.24708	0.454575	4.94797e-14	3.53949e-13		LOC115713694	281.445	-3.32666	0.592482	2.17994e-09	2.12367e-08
							LOC115709321	151.186	-1.86968	0.71214	0.000148755	0.00057885		LOC115716929	28.3151	-3.24563	0.780487	1.00145e-06	3.11389e-06		LOC115708056	3554.33	-3.32427	0.309159	7.334e-28	7.58336e-26
							LOC115724637	230.23	-1.86952	0.557439	1.72071e-05	8.36863e-05		LOC115702697	151.377	-3.24193	0.46329	1.4025e-13	9.54357e-13		LOC115715649	9.70409	-3.32039	1.44581	0.000328485	0.00123265
							LOC115703740	508.607	-1.86841	0.449851	9.39092e-07	6.00085e-06		LOC115697568	932.063	-3.23945	0.388467	4.37535e-18	4.87331e-17		LOC115720930	927.593	-3.31949	0.386544	1.11947e-18	3.76504e-17
							LOC133038477	5136.81	-1.86782	0.296842	1.70799e-11	2.62952e-10		LOC115711648	360.108	-3.23698	0.444759	1.87086e-14	1.40476e-13		LOC115723377	1233.56	-3.31288	0.292201	1.1055e-30	1.51706e-28
							LOC115708875	226.822	-1.86669	0.392273	6.8663e-08	5.6682e-07		LOC115697928	275.626	-3.23535	0.408452	1.35467e-16	1.26819e-15		LOC115702758	2608.42	-3.30836	0.373424	1.03049e-19	3.92947e-18
							LOC115715029	253.851	-1.86307	0.549108	1.5125e-05	7.4572e-05		LOC133036649	23.3543	-3.23449	0.662102	4.07777e-08	1.50014e-07		LOC115724986	305.442	-3.30403	0.433385	3.12029e-15	6.8885e-14
							LOC115714712	310.451	-1.8607	0.589293	3.2187e-05	0.000147415		LOC115702225	2293.37	-3.23418	0.244139	3.04039e-41	1.85447e-39		LOC115703025	1268.84	-3.303	0.56558	6.08814e-10	6.4084e-09
							LOC133034653	16.0568	-1.85988	0.787672	0.000295357	0.00107079		LOC133032010	10.5004	-3.22093	1.12947	8.00244e-05	0.000193485		LOC115704995	602.516	-3.30164	0.366152	2.5013e-20	1.04327e-18
							LOC115699139	31.9846	-1.85788	1.1118	0.0013362	0.00410403		LOC115724867	39.8574	-3.21431	0.786108	1.35045e-06	4.13586e-06		LOC115722321	28.4158	-3.29794	0.718453	4.01202e-07	2.67842e-06
							LOC133031741	137.013	-1.85628	0.443274	8.09801e-07	5.24615e-06		LOC115706869	3195.25	-3.21274	0.339664	1.94449e-22	3.19075e-21		LOC115696782	29.4149	-3.28904	0.692683	1.98289e-07	1.40209e-06
							LOC115725718	3.60625	-1.85581	1.66198	0.00334127	0.00921929		LOC115716393	4224.17	-3.21124	0.19927	1.35656e-59	2.71e-57		LOC133039010	24074.9	-3.28549	0.309364	3.21141e-27	3.06407e-25
							LOC133033490	93.4326	-1.85476	0.437221	6.47187e-07	4.3038e-06		LOC115713753	34.1569	-3.19443	0.663062	5.79512e-08	2.0906e-07		LOC115698076	11.2693	-3.28483	1.05277	5.93514e-05	0.000261431
							LOC115707548	103.193	-1.85357	0.597835	3.84351e-05	0.000172581		LOC115723393	2561.41	-3.18885	0.346755	2.34068e-21	3.4767e-20		LOC115701221	308.14	-3.27718	0.429128	2.91678e-15	6.45203e-14
							LOC115705843	3949.38	-1.85026	0.350884	5.4054e-09	5.55559e-08		LOC115704534	174.38	-3.18795	0.428537	5.90509e-15	4.67576e-14		LOC115718458	12.1144	-3.26854	1.03552	5.49273e-05	0.000243342
							LOC115716038	2192.25	-1.84696	0.402067	1.41873e-07	1.0872e-06		LOC115714613	11.5463	-3.18539	1.51031	0.00050169	0.00107554		LOC115725520	44.3902	-3.26789	0.588367	3.27697e-09	3.10265e-08
							LOC115707934	11270.1	-1.84694	0.271133	5.61191e-13	1.07089e-11		LOC115697027	114.134	-3.18297	0.432158	1.02907e-14	7.94325e-14		LOC115723232	20.4473	-3.2463	1.1938	0.000152807	0.000619109
							LOC115697791	245.478	-1.84252	0.600291	4.23692e-05	0.000188156		LOC115710492	1311.34	-3.18145	0.301215	2.94126e-27	6.97669e-26		LOC115724170	4213.65	-3.23735	0.518753	5.67058e-11	6.99183e-10
							LOC115705717	489.737	-1.84141	0.521146	9.37414e-06	4.84756e-05		LOC115714653	13.5828	-3.18026	1.12949	9.1145e-05	0.000218794		LOC115707963	807.705	-3.23524	0.381766	3.30741e-18	1.06871e-16
							LOC115709616	21027.9	-1.83681	0.409968	2.31299e-07	1.69034e-06		LOC133028929	25.6402	-3.17641	1.02642	4.16634e-05	0.000104992		LOC115715725	390.431	-3.22617	0.540391	3.05823e-10	3.38583e-09
							LOC115698773	495.59	-1.83592	0.388449	7.65578e-08	6.22971e-07		LOC115699224	88.8444	-3.17558	0.475714	1.36435e-12	8.31943e-12		LOC115715979	1853.33	-3.22424	0.327253	9.6204e-24	6.0932e-22
							LOC115715740	19.0826	-1.83314	0.487553	4.16889e-06	2.33095e-05		LOC115702899	76.5353	-3.1752	0.56676	1.01572e-09	4.49906e-09		LOC133033027	794.407	-3.2177	0.412746	9.05082e-16	2.15427e-14
							LOC115715261	347.733	-1.82884	0.237987	9.94309e-16	2.77346e-14		LOC133031069	3.0959	-3.15593	1.3862	0.000355068	0.000778845		LOC115722051	466.753	-3.21283	0.481533	3.46316e-12	5.07511e-11
							LOC115711949	179.544	-1.82858	0.622011	6.27765e-05	0.000266995		LOC115725242	708.205	-3.15184	0.35835	9.1667e-20	1.16524e-18		LOC115718457	32.4141	-3.21136	0.605786	1.37918e-08	1.18426e-07
							LOC115714483	901.096	-1.82718	0.630274	7.08048e-05	0.000297498		LOC115718753	24.8556	-3.1499	1.25027	0.00020067	0.000459087		LOC115694843	12601.4	-3.21069	0.451713	1.65204e-13	2.94518e-12
							LOC115702733	164.47	-1.82155	0.641958	8.48404e-05	0.000349211		LOC115718863	5.88984	-3.14869	1.45918	0.000466029	0.00100503		LOC133038946	39.6151	-3.2026	0.554409	9.88994e-10	1.01273e-08
							LOC115704456	58.3339	-1.82028	0.431568	6.93189e-07	4.5755e-06		LOC115708898	68.8079	-3.14587	0.558802	8.89945e-10	3.96939e-09		LOC115707999	732.984	-3.20028	0.392957	5.55737e-17	1.54047e-15
							LOC115717012	254.257	-1.82028	0.516484	9.62141e-06	4.96157e-05		LOC115704341	6.18431	-3.14541	1.37196	0.000345459	0.000759759		LOC115702352	8.82711	-3.19771	1.30416	0.000272722	0.0010437
							LOC115723393	2561.41	-1.8186	0.35627	1.20686e-08	1.16297e-07		LOC133039577	1378.52	-3.14539	0.32517	2.61102e-23	4.63743e-22		LOC115725461	101.085	-3.1935	0.453599	2.73569e-13	4.69994e-12
							LOC115709850	3043.3	-1.81775	0.896406	0.000674489	0.00223233		LOC133038934	2104.72	-3.14192	0.430623	1.77225e-14	1.33532e-13		LOC115725506	1842.22	-3.19346	0.454767	3.11418e-13	5.31323e-12
							LOC115712109	156.323	-1.8137	0.316791	4.37431e-10	5.39862e-09		LOC115708327	3.89058	-3.13873	1.37253	0.000352123	0.000773008		LOC115724649	17.4086	-3.19248	1.03547	6.96966e-05	0.000302209
							LOC133028987	16.9627	-1.81275	0.966696	0.000943419	0.00301382		LOC133039945	3.31887	-3.13677	1.38007	0.000364112	0.000797559		LOC115712066	786.523	-3.1907	0.731797	1.17284e-06	7.16695e-06
							LOC133029002	42.6664	-1.80898	0.92046	0.00078186	0.00255123		LOC115718457	32.4141	-3.13148	0.611095	1.34223e-08	5.23219e-08		LOC115725552	21.3609	-3.17777	0.706381	6.6554e-07	4.27329e-06
							LOC133038934	2104.72	-1.80886	0.455491	1.84607e-06	1.10919e-05		LOC115697142	37.3483	-3.12634	0.488364	8.57437e-12	4.79966e-11		LOC115704518	59.0728	-3.17449	0.57442	4.2256e-09	3.93216e-08
							LOC115723301	5929.29	-1.80728	0.347971	7.53133e-09	7.53505e-08		LOC115705843	3949.38	-3.1199	0.34227	5.23955e-21	7.51589e-20		LOC115715995	142.613	-3.17313	0.398792	2.64328e-16	6.70808e-15
							LOC115724203	228.707	-1.80203	0.306537	1.76919e-10	2.29201e-09		LOC115699148	167.759	-3.11852	0.588977	5.60947e-09	2.28996e-08		LOC115720942	8.42504	-3.17168	1.48068	0.000490635	0.00177067
							LOC115712864	2176.43	-1.79655	0.375078	5.37973e-08	4.5405e-07		LOC115718458	12.1144	-3.11798	1.18398	0.000154692	0.000359337		LOC115713602	5.37155	-3.17109	1.74842	0.000826099	0.00281499
							LOC115717378	814.316	-1.79311	0.230377	4.17552e-16	1.21979e-14		LOC115697038	653.387	-3.11774	0.509776	5.20008e-11	2.67245e-10		LOC115724983	358.821	-3.16719	0.415729	3.84655e-15	8.40208e-14
							LOC115722798	310.271	-1.78707	0.485541	5.45361e-06	2.96574e-05		LOC133033010	55.5615	-3.11075	0.908519	1.578e-05	4.21244e-05		LOC115723302	325.052	-3.1667	0.494616	2.18181e-11	2.85149e-10
							LOC115723345	27237.8	-1.7862	0.289275	2.90914e-11	4.29151e-10		LOC133036332	29.3729	-3.10371	0.812647	4.05061e-06	1.16824e-05		LOC133028907	208.675	-3.16467	0.580906	6.57629e-09	5.95079e-08
							LOC115702372	359.339	-1.78599	0.335345	3.64715e-09	3.84082e-08		LOC133032565	20.2372	-3.10191	0.848632	7.28483e-06	2.03316e-05		LOC115698773	495.59	-3.16455	0.380614	1.40492e-17	4.21495e-16
							LOC115718168	203.67	-1.78496	0.418945	5.60074e-07	3.77075e-06		LOC115721865	342.115	-3.10079	0.342118	8.55322e-21	1.20082e-19		LOC115716911	84.1195	-3.15951	0.587747	9.76908e-09	8.60787e-08
							LOC115716917	774.264	-1.78361	0.312984	4.75442e-10	5.81703e-09		LOC115703704	586.071	-3.09839	0.336883	2.50306e-21	3.70525e-20		LOC115724740	48.2591	-3.15556	0.486493	1.27665e-11	1.72061e-10
							LOC115714925	795.016	-1.78352	0.344777	8.01758e-09	7.95354e-08		LOC133031742	380.623	-3.09725	0.420172	1.05159e-14	8.10274e-14		LOC115708989	284.68	-3.15071	0.417151	6.4883e-15	1.38827e-13
							LOC115712860	11269.7	-1.78275	0.383563	1.01969e-07	8.08444e-07		LOC115697695	10625.1	-3.0967	0.370862	4.50352e-18	5.00838e-17		LOC133035609	34.7007	-3.14914	0.824427	8.85564e-06	4.61161e-05
							LOC115697587	1245.67	-1.77838	0.425946	7.94047e-07	5.16607e-06		LOC115721013	20.398	-3.09535	0.754692	1.39176e-06	4.25402e-06		LOC115719008	5188.7	-3.14481	0.69355	5.86999e-07	3.80898e-06
							LOC115724913	879.269	-1.76902	0.387651	1.4687e-07	1.12202e-06		LOC133033367	163.263	-3.09393	0.416935	7.30239e-15	5.7136e-14		LOC115703618	791.984	-3.14218	0.531277	4.68167e-10	5.03036e-09
							LOC115708989	284.68	-1.76843	0.433938	1.18232e-06	7.40189e-06		LOC115723377	1233.56	-3.09377	0.294772	6.42232e-27	1.48614e-25		LOC133032430	639.27	-3.13822	0.326903	1.27723e-22	6.97642e-21
							LOC115705012	53.1795	-1.76603	0.938882	0.000986871	0.00313864		LOC115723301	5929.29	-3.0887	0.337185	3.55073e-21	5.17172e-20		LOC115696400	4.18085	-3.13538	1.74336	0.000873804	0.0029558
							LOC115719017	25.4166	-1.76504	1.11177	0.00176806	0.00523937		LOC115707954	31.9976	-3.0842	0.785373	2.74937e-06	8.09238e-06		LOC115697967	105.326	-3.13218	0.439325	1.54845e-13	2.76273e-12
							LOC115708181	323.116	-1.76418	0.581507	4.80095e-05	0.000210264		LOC115725165	48.9469	-3.08415	0.644005	7.13541e-08	2.54544e-07		LOC115713205	505.101	-3.13208	0.406233	1.96718e-15	4.4534e-14
							LOC115703581	3108.49	-1.76348	0.916865	0.000903714	0.00290241		LOC115719337	482.848	-3.08355	0.428485	3.83723e-14	2.77963e-13		LOC133037712	616.578	-3.12816	0.457561	1.23738e-12	1.94542e-11
							LOC115712205	101.523	-1.7596	0.290564	5.59658e-11	7.90958e-10		LOC115700917	5201.2	-3.08259	0.353434	1.8555e-19	2.30088e-18		LOC115698945	69.2719	-3.12651	0.568385	5.11175e-09	4.70167e-08
							LOC115703180	119.344	-1.75847	0.492814	8.08333e-06	4.23522e-05		LOC115704956	92.1461	-3.08258	0.594973	1.03692e-08	4.08966e-08		LOC115712149	326.553	-3.12409	0.356681	3.17452e-19	1.15693e-17
							LOC115716735	618.225	-1.75728	0.494684	8.5512e-06	4.4583e-05		LOC133030920	970.334	-3.08047	0.428276	3.94963e-14	2.8563e-13		LOC133036649	23.3543	-3.12011	0.640535	1.30429e-07	9.5569e-07
							LOC115698045	376.554	-1.7562	0.547903	2.78688e-05	0.000129046		LOC115713694	281.445	-3.07885	0.612694	2.28468e-08	8.67612e-08		LOC115715833	337.085	-3.12	0.334096	1.58769e-21	7.7916e-20
							LOC133031771	4.14945	-1.75537	1.0779	0.00166068	0.00496218		LOC133031746	53.909	-3.07722	0.461448	1.53511e-12	9.30595e-12		LOC115724867	39.8574	-3.11421	0.698066	8.20903e-07	5.17276e-06
							LOC133039921	13.4962	-1.75296	1.21503	0.00232015	0.00667778		LOC115720084	3101.96	-3.0688	0.565208	2.82248e-09	1.19269e-08		LOC115716621	954.521	-3.11171	0.403496	1.98626e-15	4.48747e-14
							LOC115711509	133.99	-1.75182	0.592725	6.12244e-05	0.000261344		LOC115698039	187.507	-3.06669	0.586441	8.16028e-09	3.25798e-08		LOC115724984	26.0758	-3.10712	0.741835	2.46095e-06	1.41876e-05
							LOC115698195	64.5584	-1.75074	0.416009	6.72426e-07	4.45167e-06		LOC115718819	152.295	-3.06357	1.21389	0.000213317	0.000485724		LOC133031074	39.3396	-3.10371	0.494732	5.34192e-11	6.61964e-10
							LOC133033198	183.822	-1.75001	0.338661	7.73791e-09	7.70509e-08		LOC115721125	53.2049	-3.0613	0.706237	5.48537e-07	1.75679e-06		LOC115712570	39.1291	-3.09955	0.672157	4.35394e-07	2.88674e-06
							LOC115713185	1672.94	-1.74957	0.410821	5.43438e-07	3.67098e-06		LOC115698765	291.834	-3.05722	0.386743	1.77681e-16	1.64569e-15		LOC133034684	9.18275	-3.096	1.23026	0.000260459	0.00100247
							LOC115709195	3.14511	-1.74938	1.60134	0.00396279	0.0107226		LOC115723607	213.034	-3.05609	0.435511	1.4102e-13	9.58995e-13		LOC115722647	10.3757	-3.08516	1.08692	0.000133132	0.000545157
							LOC115723258	5148.91	-1.74926	0.346165	1.37903e-08	1.31182e-07		LOC115702152	741.261	-3.05347	0.378708	5.00096e-17	4.92964e-16		LOC115716251	210.234	-3.08214	0.745256	3.05616e-06	1.73144e-05
							LOC115698074	1552.13	-1.74914	0.253283	2.2543e-13	4.60618e-12		LOC115719336	21943.2	-3.04074	0.454081	1.30359e-12	7.97126e-12		LOC115699876	1894.44	-3.08073	0.394654	9.81203e-16	2.32302e-14
							LOC115717409	735.055	-1.74601	0.243963	3.83758e-14	8.6088e-13		LOC115716965	1629.3	-3.03633	0.2704	2.20734e-30	6.46901e-29		LOC115706480	1746.68	-3.07047	0.349771	2.83864e-19	1.0448e-17
							LOC115704158	7.31717	-1.74441	1.09043	0.0017789	0.0052694		LOC115714581	869.042	-3.03491	0.431477	1.27201e-13	8.70732e-13		LOC115702474	24.4393	-3.06912	0.743216	3.15524e-06	1.78195e-05
							LOC133039577	1378.52	-1.74387	0.332561	5.15169e-09	5.31416e-08		LOC115700942	35.1009	-3.03301	0.435048	1.97325e-13	1.32575e-12		LOC133036369	6.9052	-3.06835	1.54012	0.000690759	0.00240204
							LOC115723758	72.075	-1.74101	0.405439	4.6296e-07	3.17926e-06		LOC115725060	639.802	-3.02821	0.488773	3.36992e-11	1.76649e-10		LOC115697716	705.571	-3.06734	0.309895	7.38994e-24	4.80367e-22
							LOC115705581	6545.09	-1.73856	0.27506	1.03544e-11	1.65246e-10		LOC115711844	21.8288	-3.02685	0.825369	7.33579e-06	2.04607e-05		LOC133032027	88.4681	-3.06543	0.366149	9.69936e-18	2.97416e-16
							LOC115712066	786.523	-1.73826	0.839296	0.000667064	0.00221138		LOC115701397	6198.46	-3.02661	0.314804	5.07166e-23	8.81368e-22		LOC115707525	98.27	-3.06397	0.533908	1.41946e-09	1.41698e-08
							LOC115723053	2321.86	-1.73779	0.271337	6.06788e-12	1.00443e-10		LOC115714427	48.7808	-3.02608	0.555269	2.59371e-09	1.09943e-08		LOC115722881	34.8908	-3.06371	0.663495	4.35567e-07	2.88702e-06
							LOC115702765	3564.79	-1.72443	0.415985	8.50967e-07	5.50097e-06		LOC115724675	359.073	-3.02566	0.380948	1.34651e-16	1.26163e-15		LOC115707811	126.929	-3.06329	0.54368	2.57713e-09	2.47911e-08
							LOC115716990	119.964	-1.72034	0.671822	0.000194976	0.000740561		LOC115697587	1245.67	-3.02291	0.405962	6.32687e-15	4.98616e-14		LOC133029981	71.08	-3.06264	0.584668	2.20899e-08	1.83445e-07
							LOC115719469	13.8652	-1.71867	0.748228	0.00039233	0.00138289		LOC115707367	92.3419	-3.02289	0.339929	4.24782e-20	5.53207e-19		LOC115706950	3201.72	-3.06175	0.359519	2.84232e-18	9.23797e-17
							LOC115696510	317.854	-1.71845	0.259577	1.4115e-12	2.5326e-11		LOC133039515	130.553	-3.01041	0.32627	2.02949e-21	3.04145e-20		LOC115704341	6.18431	-3.06053	1.46636	0.000593625	0.00210008
							LOC133038970	2.20253	-1.71735	1.44771	0.00363705	0.00993673		LOC115721067	9.25046	-3.00808	1.39222	0.000524541	0.00112155		LOC115723168	49.5459	-3.06052	0.631221	1.52415e-07	1.10477e-06
							LOC115714750	15.3305	-1.71659	0.729169	0.000339427	0.00121257		LOC115707668	622.481	-3.00642	0.328822	4.41761e-21	6.37464e-20		LOC115712053	211.6	-3.0605	0.447592	1.323e-12	2.06398e-11
							LOC133032430	639.27	-1.71569	0.339069	1.25174e-08	1.20361e-07		LOC115724649	17.4086	-3.00589	1.36487	0.000478978	0.00103071		LOC115708791	4960.77	-3.05552	0.678377	7.15446e-07	4.56387e-06
							LOC115695143	18.7993	-1.71516	1.09201	0.00195521	0.00573056		LOC115722323	191.761	-3.00269	0.442376	7.18936e-13	4.53763e-12		LOC133039920	10.3255	-3.0509	0.919074	4.19605e-05	0.000191231
							LOC115715330	628.636	-1.71375	0.292131	1.53209e-10	2.00589e-09		LOC115725167	42.4065	-3.00239	0.594367	2.0938e-08	7.9763e-08		LOC115707489	456.165	-3.04776	0.351621	7.74337e-19	2.68554e-17
							LOC115722006	23.9841	-1.71168	0.667451	0.000193971	0.000737121		LOC115716241	5342.26	-3.00107	0.320481	5.63188e-22	8.80993e-21		LOC115710205	1073.58	-3.04686	0.516982	5.83479e-10	6.15923e-09
							LOC115698646	628.583	-1.71059	0.32015	2.84603e-09	3.05801e-08		LOC133030212	24.5292	-3.00025	0.692406	5.71981e-07	1.82891e-06		LOC115697754	4.81856	-3.04385	1.83289	0.00115367	0.00378172
							LOC115695781	6.59394	-1.71007	1.17353	0.00240735	0.00690464		LOC115721009	8.63529	-2.99802	0.989677	5.76349e-05	0.000142081		LOC115702152	741.261	-3.04286	0.367937	2.34948e-17	6.85451e-16
							LOC115722385	108.17	-1.71007	0.66031	0.000180993	0.000691708		LOC115695928	4978.04	-2.99482	0.358765	4.93524e-18	5.45784e-17		LOC133031102	712.908	-3.03998	0.319921	3.67608e-22	1.90496e-20
							LOC115712842	237.53	-1.70687	0.545974	3.60546e-05	0.000163012		LOC115715877	43.1761	-2.99419	1.25674	0.000318962	0.000705906		LOC115702452	69.3847	-3.03757	0.536436	2.25071e-09	2.18878e-08
							LOC115714118	1584.7	-1.70579	0.35153	3.43761e-08	3.01585e-07		LOC115712066	786.523	-2.99336	0.764152	3.01637e-06	8.83527e-06		LOC115706915	131.044	-3.03737	0.333809	1.62792e-20	7.01361e-19
							LOC115714593	57.4363	-1.70491	0.846375	0.000788865	0.00257145		LOC115715096	1376.39	-2.99068	0.255403	8.90564e-33	3.083e-31		LOC115697103	52.0233	-3.03271	0.522635	1.00901e-09	1.0318e-08
							LOC115701273	3299.77	-1.70452	0.268321	7.67776e-12	1.24769e-10		LOC115715022	1355.29	-2.98312	0.367421	3.31119e-17	3.3257e-16		LOC115697865	1616.39	-3.03129	0.350833	1.00336e-18	3.40544e-17
							LOC115696924	71477.6	-1.70328	0.315328	2.04578e-09	2.24703e-08		LOC115704875	328.955	-2.98242	0.369565	4.94045e-17	4.8722e-16		LOC115714731	58.9064	-3.03078	0.523711	1.10699e-09	1.12681e-08
							LOC115696959	261.881	-1.70303	0.394896	4.08966e-07	2.83231e-06		LOC115718168	203.67	-2.98153	0.415215	4.59116e-14	3.29507e-13		LOC115704097	540.446	-3.03005	0.32977	7.19781e-21	3.2261e-19
							LOC115697525	507.948	-1.70234	0.552126	4.14288e-05	0.000184422		LOC115696510	317.854	-2.98029	0.274062	1.18354e-28	3.0717e-27		LOC115723393	2561.41	-3.02376	0.342087	1.74556e-19	6.47838e-18
							LOC115705785	860.988	-1.70219	0.36196	6.99739e-08	5.76358e-07		LOC115702761	617.123	-2.98006	0.466117	9.92265e-12	5.51751e-11		LOC115713319	598.983	-3.02351	0.394737	3.2977e-15	7.24418e-14
							LOC115716751	251.191	-1.70108	0.41646	1.06922e-06	6.75088e-06		LOC115722094	30.305	-2.97942	0.791036	5.30561e-06	1.5098e-05		LOC115720580	349.528	-3.01935	0.313458	1.07099e-22	5.93748e-21
							LOC115700239	72.6063	-1.70069	0.908452	0.00108983	0.00342785		LOC115724705	10179.3	-2.97748	0.449607	2.22269e-12	1.32202e-11		LOC133038899	4.77361	-3.01846	1.35368	0.000478116	0.00173054
							LOC115711701	136.464	-1.69913	0.623185	0.000123319	0.000489029		LOC115701285	717.274	-2.97253	0.272212	7.22904e-29	1.91267e-27		LOC115708965	106.526	-3.01793	0.323154	1.78269e-21	8.67201e-20
							LOC115709412	7499.62	-1.69843	0.350224	3.44284e-08	3.01924e-07		LOC115698626	595.815	-2.9672	0.332244	3.12878e-20	4.14159e-19		LOC115720620	2255.29	-3.01773	0.329377	9.3284e-21	4.09854e-19
							LOC115711516	2205.31	-1.69769	0.405625	7.00286e-07	4.61686e-06		LOC115709751	6333.94	-2.9666	0.368079	5.42692e-17	5.32783e-16		LOC115700524	1296.32	-3.01712	0.267073	2.52647e-30	3.404e-28
							LOC115709055	120.53	-1.69698	0.516212	2.11448e-05	0.00010083		LOC115724736	137.509	-2.9624	0.364104	2.91502e-17	2.95586e-16		LOC115717219	528.123	-3.01104	0.482611	7.29963e-11	8.83867e-10
							LOC115721032	181.489	-1.69611	0.570972	5.91953e-05	0.000253608		LOC133035379	8.0482	-2.9579	1.56475	0.000970052	0.00199028		LOC115713185	1672.94	-3.00892	0.385455	1.06337e-15	2.49893e-14
							LOC115701450	5530.86	-1.69555	0.353335	4.3818e-08	3.76398e-07		LOC115724111	3233.52	-2.95604	0.227397	1.00498e-39	5.55417e-38		LOC115715752	9.77583	-3.00712	1.12491	0.000201439	0.000794429
							LOC115719821	9.54051	-1.69432	1.20512	0.00268463	0.00758638		LOC115700488	1200.36	-2.95588	0.416213	8.21047e-14	5.74311e-13		LOC115709165	2467.87	-3.00708	0.299795	2.09176e-24	1.43629e-22
							LOC115722856	985.232	-1.69371	0.373592	1.51303e-07	1.15113e-06		LOC115696799	159.164	-2.95145	0.452458	4.34104e-12	2.50666e-11		LOC115710955	235.427	-3.00681	0.375477	2.11865e-16	5.464e-15
							LOC115703232	124.848	-1.69359	0.416767	1.1572e-06	7.25487e-06		LOC133033886	66.6609	-2.94785	0.411556	5.32644e-14	3.7965e-13		LOC133033409	55.327	-3.00407	0.474885	4.23629e-11	5.3358e-10
							LOC115708947	225.293	-1.6929	0.516242	2.17212e-05	0.000103136		LOC115722815	930.589	-2.9464	0.315717	7.86844e-22	1.21687e-20		LOC115703232	124.848	-3.00123	0.408026	3.40958e-14	6.64316e-13
							LOC115724705	10179.3	-1.68932	0.488301	1.16203e-05	5.89664e-05		LOC115697813	105.389	-2.94635	0.438687	1.20393e-12	7.39506e-12		LOC115707302	22.9015	-2.99928	0.668215	7.94706e-07	5.01668e-06
							LOC115712352	32.8019	-1.68737	0.561134	5.28827e-05	0.000229169		LOC115719749	100.205	-2.94544	0.54204	2.94605e-09	1.24274e-08		LOC115709775	108.536	-2.99749	0.581375	3.55923e-08	2.8452e-07
							LOC115706515	24.0189	-1.68552	0.941215	0.00132101	0.0040647		LOC115712389	4.3824	-2.9427	1.30372	0.000447291	0.000966629		LOC115708921	532.923	-2.99592	0.854785	2.5872e-05	0.000123372
							LOC133033010	55.5615	-1.68436	0.921278	0.0012221	0.00379289		LOC115708940	37.9214	-2.93623	0.564283	1.00002e-08	3.95269e-08		LOC133037925	845.276	-2.99343	0.35573	7.31209e-18	2.27668e-16
							LOC115725633	29.787	-1.68209	0.690961	0.000282064	0.0010283		LOC133030342	90.2616	-2.93585	0.387121	2.35001e-15	1.94125e-14		LOC115725713	614.506	-2.99169	0.289192	8.40125e-26	6.74254e-24
							LOC115722778	337.739	-1.68094	0.434685	2.52279e-06	1.47706e-05		LOC115716166	73.7632	-2.93468	0.612037	7.52436e-08	2.67542e-07		LOC115708130	472.789	-2.98715	0.244729	5.5851e-35	1.1604e-32
							LOC115704832	337.933	-1.68086	0.345835	3.16944e-08	2.80159e-07		LOC115701273	3299.77	-2.9319	0.263529	7.57879e-30	2.11846e-28		LOC115711534	457.311	-2.98465	0.336186	1.28835e-19	4.83807e-18
							LOC115707498	153.987	-1.68026	0.496516	1.51199e-05	7.45632e-05		LOC115716063	58.5443	-2.93156	0.6058	6.10991e-08	2.19797e-07		LOC115700907	133.534	-2.98264	0.708907	2.48511e-06	1.43163e-05
							LOC115706869	3195.25	-1.6796	0.356006	6.28192e-08	5.21678e-07		LOC133029092	168.329	-2.92509	0.523617	1.28906e-09	5.64092e-09		LOC133031742	380.623	-2.97896	0.400811	1.96345e-14	3.99355e-13
							LOC115725090	5418.1	-1.67735	0.351339	4.78362e-08	4.08076e-07		LOC115707574	6312.42	-2.91652	0.323972	1.6863e-20	2.29638e-19		LOC133035359	581.466	-2.97691	0.385995	2.30047e-15	5.13988e-14
							LOC115723213	294.332	-1.67427	0.652711	0.000198089	0.000751103		LOC115703955	89.2509	-2.91119	0.583848	3.0243e-08	1.13346e-07		LOC115702764	2670.28	-2.97639	0.413159	1.06892e-13	1.9478e-12
							LOC115706913	211.218	-1.67414	0.501358	1.76493e-05	8.56499e-05		LOC115703618	791.984	-2.91094	0.544528	4.80095e-09	1.97994e-08		LOC115697697	18.2846	-2.97429	1.18674	0.000291111	0.00110548
							LOC115699200	1989.18	-1.6737	0.511734	2.23203e-05	0.000105665		LOC115716405	18.7487	-2.90931	0.884038	2.77076e-05	7.15274e-05		LOC115716241	5342.26	-2.97206	0.317328	1.45645e-21	7.16337e-20
							LOC115723232	20.4473	-1.67281	1.12917	0.00243757	0.00698182		LOC115697229	63.3536	-2.90889	0.601066	6.16154e-08	2.21508e-07		LOC133034653	16.0568	-2.96901	0.790937	1.23017e-05	6.22673e-05
							LOC115725295	9356.38	-1.66607	0.290524	2.91761e-10	3.69792e-09		LOC115720620	2255.29	-2.90439	0.33346	2.30891e-19	2.84048e-18		LOC115697567	14524.5	-2.96784	0.42475	5.11446e-13	8.50409e-12
							LOC115696993	97121.6	-1.666	0.361825	1.04864e-07	8.28148e-07		LOC115697865	1616.39	-2.90437	0.356782	2.90335e-17	2.94739e-16		LOC115717437	91.6672	-2.96151	0.442065	3.78041e-12	5.50021e-11
							LOC115697242	597.399	-1.66456	0.271806	2.85653e-11	4.21951e-10		LOC115724709	19.3489	-2.89901	1.14005	0.000233084	0.000527425		LOC115724682	256.37	-2.95956	0.319387	3.76637e-21	1.75535e-19
							LOC115712566	2226.23	-1.66102	0.365057	1.33939e-07	1.03317e-06		LOC133033057	294.966	-2.8953	0.326135	5.24746e-20	6.79735e-19		LOC115721925	165.701	-2.95896	0.461665	2.58672e-11	3.33558e-10
							LOC115722837	3996.86	-1.6609	0.349507	5.17574e-08	4.38665e-07		LOC115698247	616.652	-2.89521	0.234424	4.07024e-36	1.72096e-34		LOC115707574	6312.42	-2.95893	0.320773	5.57962e-21	2.53144e-19
							LOC115707746	909.248	-1.66083	0.480594	1.16783e-05	5.92066e-05		LOC115717402	71.7129	-2.89413	0.590332	4.58285e-08	1.67632e-07		LOC115701321	1231.06	-2.9578	0.405352	5.51065e-14	1.03996e-12
							LOC115708718	563.656	-1.66059	0.276121	5.52824e-11	7.8329e-10		LOC115709277	4.5115	-2.8938	1.44511	0.000818739	0.00169953		LOC115701397	6198.46	-2.9577	0.312492	5.77181e-22	2.96335e-20
							LOC115703665	28.6017	-1.66029	0.836468	0.000887749	0.00285526		LOC133033996	163.149	-2.89341	0.363298	1.21872e-16	1.14683e-15		LOC115695955	750.46	-2.9574	0.356523	2.09295e-17	6.18729e-16
							LOC115713279	465.872	-1.65959	0.378428	2.81505e-07	2.02463e-06		LOC115698646	628.583	-2.8908	0.316974	5.84195e-21	8.33607e-20		LOC115714419	606.834	-2.95392	0.436243	2.33228e-12	3.52235e-11
							LOC115707669	106.914	-1.65824	0.505285	2.14501e-05	0.000102067		LOC133039948	333.65	-2.88821	0.313688	2.61316e-21	3.86035e-20		LOC115710150	3254.36	-2.95178	0.470818	6.37152e-11	7.78271e-10
							LOC115719749	100.205	-1.65662	0.552531	5.46647e-05	0.000236109		LOC115707224	1210.24	-2.88772	0.216683	1.37605e-41	8.61023e-40		LOC115725262	28.7566	-2.95029	0.613055	1.95485e-07	1.38402e-06
							LOC115701201	240.074	-1.65534	0.580725	8.66586e-05	0.000355575		LOC115714748	44.4707	-2.88712	0.521823	1.76294e-09	7.60763e-09		LOC133032801	12.8404	-2.94895	1.02201	0.000131077	0.000537635
							LOC115705448	658.658	-1.65289	0.390545	5.4619e-07	3.68732e-06		LOC133038907	2.90431	-2.88407	1.69518	0.00149414	0.00297857		LOC115708124	1902.33	-2.9394	0.313295	1.29372e-21	6.43418e-20
							LOC115703731	3.16215	-1.65288	1.72461	0.00533065	0.0139026		LOC133031745	992.158	-2.8806	0.453528	1.35992e-11	7.46088e-11		LOC115719911	57.7416	-2.93354	0.46987	7.63925e-11	9.19979e-10
							LOC115708694	166.451	-1.65167	0.446426	4.72883e-06	2.60731e-05		LOC115704994	104.992	-2.87892	0.341422	2.57323e-18	2.91076e-17		LOC115697536	159.246	-2.92819	0.450876	1.5284e-11	2.03949e-10
							LOC115707668	622.481	-1.649	0.335031	2.2107e-08	2.03174e-07		LOC115709892	99.4753	-2.87671	0.441081	4.52856e-12	2.60941e-11		LOC115720084	3101.96	-2.92356	0.552133	1.83586e-08	1.5477e-07
							LOC115712828	5088.52	-1.64867	0.353131	7.55457e-08	6.15185e-07		LOC115714553	16.729	-2.87653	0.835872	1.73817e-05	4.6112e-05		LOC133033385	330.795	-2.92118	0.349477	1.27298e-17	3.83462e-16
							LOC115711601	724.288	-1.64469	0.334412	2.23537e-08	2.04841e-07		LOC133033369	189.938	-2.87449	0.398556	3.8544e-14	2.79094e-13		LOC115715670	156.147	-2.92048	0.357787	6.5559e-17	1.80154e-15
							LOC115708017	72.5276	-1.64445	0.546742	5.31445e-05	0.000230079		LOC115702881	1104.36	-2.87424	0.29618	2.31181e-23	4.13637e-22		LOC115709512	3935.34	-2.91868	0.298241	2.65122e-23	1.60161e-21
							LOC115715335	142.604	-1.64442	0.420224	2.0431e-06	1.2177e-05		LOC115723758	72.075	-2.87281	0.435192	2.68966e-12	1.58848e-11		LOC115698901	10167.1	-2.91855	0.708276	3.56749e-06	1.99419e-05
							LOC115709892	99.4753	-1.64376	0.431416	3.07276e-06	1.77016e-05		LOC115707468	3103.7	-2.87194	0.44933	1.05631e-11	5.86313e-11		LOC115715996	13.1892	-2.9173	0.814721	2.16014e-05	0.000105035
							LOC115722642	23.5962	-1.6437	0.910112	0.00134955	0.00413777		LOC115711558	243.479	-2.87191	0.321472	3.21047e-20	4.24457e-19		LOC115721011	4.10445	-2.91196	1.49386	0.000851208	0.00288816
							LOC115718750	90.5298	-1.64091	0.309103	2.94507e-09	3.15679e-08		LOC133033872	1919.77	-2.87041	0.391315	1.56811e-14	1.18726e-13		LOC115704745	101.57	-2.90949	0.405827	1.47079e-13	2.63262e-12
							LOC115697373	315.372	-1.63506	0.41661	1.93671e-06	1.15957e-05		LOC115715995	142.613	-2.8688	0.407782	1.37569e-13	9.37876e-13		LOC115707494	114.267	-2.90832	0.392553	2.51866e-14	5.0398e-13
							LOC115697865	1616.39	-1.63344	0.376032	3.27853e-07	2.31749e-06		LOC115698982	1003.72	-2.86863	0.273146	6.92715e-27	1.59956e-25		LOC133028938	4250.52	-2.90815	0.437242	5.50112e-12	7.84447e-11
							LOC115708163	36.1957	-1.63241	0.437718	4.17649e-06	2.33373e-05		LOC133030006	108.33	-2.86781	0.573638	2.88648e-08	1.08424e-07		LOC115699550	518.615	-2.90672	0.340761	2.99153e-18	9.68045e-17
							LOC115724767	663.957	-1.63222	0.3176	7.08235e-09	7.12433e-08		LOC115699297	9159.86	-2.86673	0.432845	2.33344e-12	1.38524e-11		LOC115719337	482.848	-2.90619	0.417833	6.80125e-13	1.11503e-11
							LOC115724135	2146.54	-1.63214	0.4419	4.79276e-06	2.63863e-05		LOC115715882	195.851	-2.86366	0.515853	1.60596e-09	6.96472e-09		LOC115700488	1200.36	-2.90401	0.407488	2.01316e-13	3.52953e-12
							LOC115714857	141.06	-1.63161	0.830205	0.000959714	0.00306016		LOC115716733	59.9826	-2.86283	0.466829	5.39533e-11	2.76822e-10		LOC115721440	36.5621	-2.89954	0.522857	4.85697e-09	4.48403e-08
							LOC115722058	135.625	-1.62943	0.680419	0.00032636	0.00117078		LOC115712149	326.553	-2.85841	0.363048	2.55767e-16	2.33319e-15		LOC115724633	499.949	-2.89921	0.435496	5.32249e-12	7.60438e-11
							LOC115717347	8196.7	-1.62894	0.28338	2.4578e-10	3.13808e-09		LOC115718871	3671.85	-2.85677	0.412534	2.99691e-13	1.97272e-12		LOC115706971	7.77665	-2.89825	1.07036	0.000201115	0.000793566
							LOC133037431	123.756	-1.62725	0.675645	0.000314987	0.001134		LOC115721966	429.426	-2.851	0.483333	2.21623e-10	1.06086e-09		LOC115721015	29.2356	-2.89762	0.656134	1.13959e-06	6.983e-06
							LOC133033620	80.1129	-1.62476	0.426211	3.01156e-06	1.73806e-05		LOC115707669	106.914	-2.85043	0.492784	4.32056e-10	1.99703e-09		LOC115722856	985.232	-2.8965	0.351199	3.32332e-17	9.44765e-16
							LOC115717373	587.622	-1.62254	0.277346	1.33042e-10	1.75841e-09		LOC115705304	18.1757	-2.84605	0.8409	2.13417e-05	5.59156e-05		LOC115709028	104.95	-2.89391	0.43955	8.73889e-12	1.20817e-10
							LOC115705108	39.1862	-1.62142	0.541973	5.61706e-05	0.000242		LOC133030689	14.8461	-2.84447	0.910606	4.85115e-05	0.000121098		LOC115699297	9159.86	-2.89351	0.4257	2.06833e-12	3.1365e-11
							LOC115700302	338.897	-1.62119	0.303845	2.44216e-09	2.65615e-08		LOC115707786	14.4683	-2.84375	0.813173	1.47083e-05	3.94281e-05		LOC115723190	53.7843	-2.87823	1.1458	0.000307712	0.00116398
							LOC115717039	1130.52	-1.62106	0.668581	0.000302762	0.00109407		LOC133036639	10.6688	-2.84355	1.06187	0.00017184	0.000396547		LOC115700694	923.54	-2.87802	0.332824	1.11407e-18	3.75257e-17
							LOC115715743	53.1366	-1.61971	0.574445	9.63891e-05	0.000391885		LOC115716326	173.64	-2.8432	0.39157	2.73648e-14	2.00832e-13		LOC115716320	115.082	-2.87584	0.436442	8.56021e-12	1.18568e-10
							LOC115724933	195.593	-1.61481	0.345461	6.98416e-08	5.75482e-07		LOC115698816	1630.12	-2.84119	0.296228	7.04789e-23	1.20556e-21		LOC115700354	5.61947	-2.87353	1.72569	0.00135954	0.00436509
							LOC115718449	169.063	-1.61375	0.539113	5.59537e-05	0.000241114		LOC133032430	639.27	-2.84086	0.335297	1.85318e-18	2.1272e-17		LOC115723346	39479.3	-2.87336	0.506604	2.44478e-09	2.36099e-08
							LOC115725225	597.096	-1.61207	0.42875	3.66617e-06	2.07439e-05		LOC115721440	36.5621	-2.84035	0.546673	1.08259e-08	4.26204e-08		LOC115716166	73.7632	-2.87216	0.596806	2.04848e-07	1.44433e-06
							LOC115714099	2822.69	-1.61099	0.312639	6.32642e-09	6.42497e-08		LOC115725713	614.506	-2.83707	0.29091	1.46911e-23	2.66583e-22		LOC115707253	7.96998	-2.87026	1.53323	0.00100134	0.00333394
							LOC115712557	5.46692	-1.60848	1.21167	0.00346614	0.00952598		LOC115722200	244.788	-2.83682	0.400616	1.00461e-13	6.95562e-13		LOC115696941	231.435	-2.86664	0.437813	1.13708e-11	1.54231e-10
							LOC115697283	1184.22	-1.60303	0.366609	2.7812e-07	2.00353e-06		LOC115718545	181.256	-2.83624	0.433507	4.01774e-12	2.32924e-11		LOC133035771	1094.99	-2.85772	0.189562	5.29397e-52	2.94226e-49
							LOC133037298	268.836	-1.60041	0.206459	2.67665e-16	7.9765e-15		LOC115709440	16412.9	-2.83596	0.64122	4.2222e-07	1.37345e-06		LOC115698626	595.815	-2.85626	0.324468	2.88698e-19	1.06083e-17
							LOC115699160	752.185	-1.5961	0.492464	2.45444e-05	0.000115164		LOC115723228	763.511	-2.83556	0.397349	6.77937e-14	4.78047e-13		LOC115715261	347.733	-2.85513	0.244554	3.82804e-32	6.07865e-30
							LOC115711293	2595.8	-1.59416	0.231082	1.4304e-13	2.98583e-12		LOC115716184	418.075	-2.83541	0.314597	1.59423e-20	2.17645e-19		LOC115716971	9414.6	-2.85434	0.535592	1.6068e-08	1.36809e-07
							LOC115703134	186.483	-1.59086	0.53167	5.64123e-05	0.000242808		LOC115721690	2622.88	-2.83385	0.506652	1.28572e-09	5.62747e-09		LOC115697004	326.473	-2.85276	0.343766	2.26492e-17	6.64266e-16
							LOC115712746	3464.42	-1.58976	0.330921	3.58455e-08	3.12994e-07		LOC115706178	6870.85	-2.83288	0.243671	2.60447e-32	8.69822e-31		LOC115715022	1355.29	-2.85161	0.361335	6.32653e-16	1.54725e-14
							LOC115721232	1381	-1.58647	0.326335	2.68353e-08	2.41626e-07		LOC115723701	463.886	-2.82947	0.227035	1.03537e-36	4.59169e-35		LOC115711470	3.98412	-2.84489	1.68093	0.00134596	0.0043334
							LOC115721067	9.25046	-1.58618	1.0044	0.00231566	0.00666745		LOC115698980	10.4061	-2.82636	1.4787	0.00105346	0.0021523		LOC115707091	117.106	-2.8443	0.368425	2.47104e-15	5.50437e-14
							LOC115707488	26.3043	-1.58553	0.746122	0.00068554	0.00226452		LOC115718118	26.4587	-2.82496	0.639635	4.35673e-07	1.41509e-06		LOC115704775	96.6804	-2.84422	0.439564	1.92162e-11	2.53078e-10
							LOC115724103	1222.02	-1.58528	0.306343	5.36313e-09	5.51725e-08		LOC115707498	153.987	-2.82099	0.487075	4.18266e-10	1.9374e-09		LOC115722674	2900.72	-2.84196	0.352995	1.7704e-16	4.64125e-15
							LOC115701151	320.92	-1.58136	0.550193	8.24194e-05	0.000340633		LOC133030217	30.6655	-2.81579	0.781009	1.03086e-05	2.82033e-05		LOC133033419	7.56509	-2.83993	1.51597	0.00102663	0.00340744
							LOC115722815	930.589	-1.58055	0.326657	2.97893e-08	2.65111e-07		LOC115702148	138.798	-2.81216	0.509898	1.99562e-09	8.5625e-09		LOC115714642	24.4474	-2.83956	0.793961	2.26978e-05	0.000109807
							LOC133036043	911.401	-1.57481	0.325079	2.86798e-08	2.56262e-07		LOC115706555	9.278	-2.80714	1.32498	0.000690685	0.00145044		LOC115697587	1245.67	-2.83844	0.39905	2.35807e-13	4.08591e-12
							LOC115705983	1552.29	-1.57401	0.343551	1.02389e-07	8.11485e-07		LOC133039897	1186.63	-2.80622	0.362869	7.83853e-16	6.83283e-15		LOC115701273	3299.77	-2.83198	0.261064	4.64866e-28	4.92115e-26
							LOC133030923	43.9054	-1.572	0.454092	1.11503e-05	5.67758e-05		LOC115703130	120.583	-2.80373	0.470173	1.53504e-10	7.48109e-10		LOC115700897	379.286	-2.83116	0.387001	5.41438e-14	1.0244e-12
							LOC115714504	166.339	-1.57165	0.609444	0.000202431	0.000765346		LOC115700989	15.6231	-2.79887	1.39183	0.000879237	0.00181611		LOC115706133	92.8965	-2.82587	0.448353	5.73461e-11	7.06295e-10
							LOC115709543	16.9638	-1.56998	0.569001	0.000118268	0.000470764		LOC115697303	304.941	-2.7987	0.321663	2.61861e-19	3.20698e-18		LOC115697000	189.531	-2.82336	0.415344	2.18971e-12	3.31604e-11
							LOC115715914	137.572	-1.56782	0.682929	0.000447566	0.00155418		LOC115700302	338.897	-2.79719	0.305632	4.52295e-21	6.51802e-20		LOC115723320	612.27	-2.82316	0.276641	4.29491e-25	3.12027e-23
							LOC115721865	342.115	-1.56583	0.339634	8.83847e-08	7.10369e-07		LOC115714602	6.85695	-2.79694	1.54047	0.00131163	0.00264061		LOC115708712	580.409	-2.8217	0.340511	2.57857e-17	7.48357e-16
							LOC133032565	20.2372	-1.56512	0.813956	0.00114451	0.00357908		LOC133038290	7258.15	-2.79434	0.363821	1.18607e-15	1.01281e-14		LOC115703130	120.583	-2.81987	0.457603	1.38935e-10	1.6188e-09
							LOC115724949	237.809	-1.56198	0.359955	3.08352e-07	2.19219e-06		LOC115721600	3.45603	-2.78988	1.52639	0.00128977	0.00259996		LOC115713923	1785.74	-2.81727	0.277847	8.45817e-25	5.98833e-23
							LOC115695882	5687.41	-1.55901	0.254924	2.25618e-11	3.39358e-10		LOC115716265	4477.96	-2.78869	0.316901	1.09644e-19	1.38727e-18		LOC133039944	5.74079	-2.81649	1.28684	0.000603942	0.00213318
							LOC115717402	71.7129	-1.55604	0.561567	0.000114791	0.000458731		LOC115700897	379.286	-2.78563	0.402394	3.12025e-13	2.05143e-12		LOC133028987	16.9627	-2.81197	0.955289	0.000123816	0.000510487
							LOC115712149	326.553	-1.55218	0.373433	6.85181e-07	4.52667e-06		LOC115697720	1148.01	-2.7823	0.388714	5.9101e-14	4.18512e-13		LOC115718168	203.67	-2.80307	0.405984	1.06399e-12	1.68473e-11
							LOC115712147	50.5664	-1.55161	0.462525	1.64012e-05	8.02409e-05		LOC115717243	1671.78	-2.78141	0.373484	7.0415e-15	5.52138e-14		LOC115706946	574.534	-2.8017	0.462488	2.66918e-10	2.97734e-09
							LOC115723243	200.396	-1.5516	0.651881	0.000360489	0.00127877		LOC115715325	150.355	-2.78111	0.554227	2.71192e-08	1.02184e-07		LOC115706370	4866.46	-2.80143	0.316059	1.77201e-19	6.56558e-18
							LOC115725620	588.475	-1.55106	0.270887	2.3259e-10	2.98023e-09		LOC115707489	456.165	-2.7807	0.360082	8.60993e-16	7.47532e-15		LOC115697576	740.994	-2.80102	0.448921	8.70689e-11	1.03843e-09
							LOC115711919	104.135	-1.54887	0.273843	3.47325e-10	4.34029e-09		LOC133031158	8513.52	-2.78062	0.341982	3.30135e-17	3.31735e-16		LOC115715743	53.1366	-2.80063	0.531091	2.22029e-08	1.84245e-07
							LOC115725167	42.4065	-1.54614	0.555271	0.000110538	0.000443649		LOC115708130	472.789	-2.77684	0.249093	6.35914e-30	1.78902e-28		LOC133039948	333.65	-2.79661	0.308709	3.03653e-20	1.24548e-18
							LOC115717416	243.306	-1.54516	0.490379	3.34922e-05	0.000152669		LOC115713025	1913.38	-2.76545	0.373262	9.42055e-15	7.31049e-14		LOC115721876	77.0356	-2.79533	0.468479	4.63918e-10	4.98712e-09
							LOC115716728	114.785	-1.54471	0.31013	1.37244e-08	1.30723e-07		LOC115704995	602.516	-2.76019	0.372635	9.55014e-15	7.40578e-14		LOC115716165	21.8015	-2.79195	0.778207	2.23792e-05	0.000108414
							LOC133028929	25.6402	-1.54417	0.777065	0.00100634	0.00319051		LOC115722090	58.4403	-2.75838	0.474436	3.74045e-10	1.74333e-09		LOC133031745	992.158	-2.79033	0.444742	7.05858e-11	8.57014e-10
							LOC115702588	87.386	-1.54226	0.479938	2.70076e-05	0.000125372		LOC115717558	2386.49	-2.75638	0.387886	8.61371e-14	6.0078e-13		LOC115698982	1003.72	-2.78895	0.275792	1.14818e-24	8.10325e-23
							LOC115698041	1.39438	-1.54155	1.66402	0.00648074	0.0165127		LOC115710296	72.9612	-2.75549	0.484818	7.91572e-10	3.54587e-09		LOC115716884	1198.35	-2.78737	0.237593	2.10194e-32	3.41083e-30
							LOC115711679	457.63	-1.54127	0.425147	5.98132e-06	3.22431e-05		LOC115719296	2371.86	-2.75342	0.240296	1.87464e-31	5.95917e-30		LOC115722642	23.5962	-2.78678	0.925727	0.000106826	0.000447578
							LOC115716658	734.609	-1.54124	0.256007	3.89063e-11	5.62737e-10		LOC115700383	5038.41	-2.75242	0.227568	9.9906e-35	3.90566e-33		LOC115696267	6.62865	-2.78507	1.54639	0.00121006	0.00394671
							LOC115719296	2371.86	-1.54024	0.246913	9.95675e-12	1.59358e-10		LOC133035771	1094.99	-2.74973	0.194449	1.93752e-46	1.67419e-44		LOC115695928	4978.04	-2.78257	0.354695	9.78788e-16	2.31977e-14
							LOC115695191	295.576	-1.53424	0.509837	5.40202e-05	0.000233552		LOC115716064	3673.47	-2.74632	0.414605	2.40761e-12	1.42772e-11		LOC115725380	24.3392	-2.78201	0.718118	9.02633e-06	4.695e-05
							LOC133031858	9.2449	-1.53336	0.797984	0.00119208	0.00371113		LOC115705837	3532.25	-2.74409	0.375942	2.13211e-14	1.58615e-13		LOC133031706	649.158	-2.78184	0.382847	8.12983e-14	1.50738e-12
							LOC115698816	1630.12	-1.53173	0.311022	1.7917e-08	1.67428e-07		LOC115724589	1056.67	-2.7419	0.389617	1.40948e-13	9.58808e-13		LOC115712291	3.49295	-2.77861	1.61803	0.00138355	0.00443578
							LOC115712238	46.7499	-1.52903	0.83542	0.00148053	0.00448904		LOC115702764	2670.28	-2.74004	0.419206	4.30365e-12	2.48771e-11		LOC115718641	101.139	-2.7769	0.329725	8.58195e-18	2.65348e-16
							LOC115723352	1266.95	-1.52832	0.326414	5.96342e-08	4.99145e-07		LOC115716066	971.905	-2.73879	0.400621	5.73308e-13	3.66554e-12		LOC115718796	185.828	-2.77481	0.4764	1.0867e-09	1.10768e-08
							LOC115716295	536.722	-1.52787	0.532094	8.46987e-05	0.000348725		LOC133029981	71.08	-2.7376	0.611221	3.42445e-07	1.12419e-06		LOC115718819	152.295	-2.77471	1.19985	0.000491529	0.00177361
							LOC115701515	1333.41	-1.52643	0.212995	1.71115e-14	4.04686e-13		LOC133037239	20.1506	-2.73417	0.731569	6.70966e-06	1.88325e-05		LOC133039897	1186.63	-2.77381	0.356136	1.53904e-15	3.54921e-14
							LOC115698859	2346.69	-1.52221	0.379007	1.22176e-06	7.61666e-06		LOC115715947	340.697	-2.73384	0.450844	8.52499e-11	4.27723e-10		LOC115702881	1104.36	-2.77365	0.292649	6.17312e-22	3.15482e-20
							LOC115697490	1003.23	-1.52136	0.312881	2.42162e-08	2.20365e-07		LOC115709165	2467.87	-2.73305	0.300954	8.84201e-21	1.23976e-19		LOC115699384	263.563	-2.77364	0.518506	1.5142e-08	1.2947e-07
							LOC133034900	35.3755	-1.52051	1.01152	0.00294799	0.00824343		LOC115725620	588.475	-2.72793	0.269236	3.41059e-25	6.993e-24		LOC115710167	52.5406	-2.77343	0.509068	8.95068e-09	7.93708e-08
							LOC115698546	127.364	-1.51974	0.617861	0.000295407	0.0010708		LOC133033649	59.0917	-2.72753	0.56224	6.21048e-08	2.2312e-07		LOC115697928	275.626	-2.77228	0.39711	6.36602e-13	1.0491e-11
							LOC115724443	22.586	-1.51906	0.476736	2.97303e-05	0.000137095		LOC115706019	341.362	-2.72514	0.25873	5.29316e-27	1.23271e-25		LOC115698494	199.678	-2.77201	0.487128	2.34804e-09	2.27547e-08
							LOC115715670	156.147	-1.51905	0.368119	7.60345e-07	4.97154e-06		LOC115713279	465.872	-2.72434	0.36423	5.59318e-15	4.43523e-14		LOC115718545	181.256	-2.76967	0.422313	1.14316e-11	1.54961e-10
							LOC133037756	25.7647	-1.51893	0.770472	0.00107594	0.00338751		LOC115703109	7.59456	-2.72221	1.61345	0.0018018	0.00353748		LOC115718081	664.912	-2.76891	0.285439	7.18508e-23	4.08614e-21
							LOC115699527	946.112	-1.5171	0.25259	4.01141e-11	5.79076e-10		LOC115712191	49.1602	-2.72212	0.569268	8.65029e-08	3.04688e-07		LOC115709473	212.921	-2.76856	0.463661	4.6004e-10	4.95021e-09
							LOC115722243	157.691	-1.51647	0.286852	2.59871e-09	2.80855e-08		LOC115699080	2002.42	-2.71984	0.302399	1.959e-20	2.65015e-19		LOC115708341	533.292	-2.7663	0.392366	3.91917e-13	6.59554e-12
							LOC115723060	2726.5	-1.51496	0.316764	3.57972e-08	3.128e-07		LOC115715979	1853.33	-2.71754	0.331353	1.87965e-17	1.9407e-16		LOC115707669	106.914	-2.76326	0.482955	1.9783e-09	1.93914e-08
							LOC115695864	321.566	-1.51458	0.374341	1.07189e-06	6.76386e-06		LOC115710765	17.7031	-2.71701	0.919533	8.72692e-05	0.000209912		LOC115712205	101.523	-2.76111	0.298666	5.64284e-21	2.55491e-19
							LOC115695772	1048.38	-1.51174	0.492761	4.46577e-05	0.000197177		LOC115713319	598.983	-2.71572	0.399434	7.44426e-13	4.69172e-12		LOC115712431	747.534	-2.76111	0.587726	3.62808e-07	2.43968e-06
							LOC115698162	377.882	-1.51141	0.333331	1.18888e-07	9.27369e-07		LOC133034659	329.369	-2.71277	0.374752	3.33765e-14	2.43068e-13		LOC115723301	5929.29	-2.76083	0.333466	2.90078e-17	8.35327e-16
							LOC115709045	6663.36	-1.51116	0.252285	4.37536e-11	6.27539e-10		LOC115717018	63.297	-2.71079	0.798483	2.22805e-05	5.82351e-05		LOC115710909	22.2181	-2.75982	1.01978	0.000218965	0.000856105
							LOC115724884	259.665	-1.51074	0.408989	4.53574e-06	2.50956e-05		LOC133034650	5.02966	-2.70944	1.50391	0.00147011	0.00293336		LOC115700302	338.897	-2.75807	0.292647	1.04035e-21	5.22077e-20
							LOC115719177	45.7827	-1.50931	0.685167	0.000604188	0.00202712		LOC115705300	841.595	-2.70702	0.360967	4.84047e-15	3.8651e-14		LOC115718900	62.0579	-2.75553	0.515317	1.5443e-08	1.3181e-07
							LOC115715228	13.2916	-1.50822	1.03275	0.00324858	0.00898584		LOC133032638	59.1275	-2.70459	0.761911	1.32359e-05	3.57227e-05		LOC115713025	1913.38	-2.75165	0.367837	1.68696e-14	3.46286e-13
							LOC115715308	1172.57	-1.50809	0.241671	9.07024e-12	1.45694e-10		LOC115704312	73.8012	-2.69958	0.505824	5.37115e-09	2.20133e-08		LOC115707746	909.248	-2.7449	0.435392	6.00501e-11	7.37962e-10
							LOC115725242	708.205	-1.50736	0.378876	1.42061e-06	8.73144e-06		LOC115712602	962.686	-2.69833	0.376706	5.79805e-14	4.11514e-13		LOC133037756	25.7647	-2.74438	0.794661	3.37712e-05	0.000157328
							LOC115707327	19.3648	-1.50653	0.640889	0.00040568	0.00142452		LOC115718796	185.828	-2.69818	0.493623	2.68368e-09	1.13603e-08		LOC133034729	31.6443	-2.74316	0.620132	1.17994e-06	7.20838e-06
							LOC115706921	19.9825	-1.50642	1.12868	0.00403171	0.0108865		LOC133038477	5136.81	-2.69802	0.29324	2.96733e-21	4.3599e-20		LOC115720811	153.782	-2.74234	0.426596	2.72141e-11	3.49305e-10
							LOC115699224	88.8444	-1.50613	0.43297	1.03598e-05	5.30664e-05		LOC115714542	2328.58	-2.69719	0.37768	6.769e-14	4.7747e-13		LOC115712494	1276.24	-2.74188	0.313791	5.72225e-19	2.02566e-17
							LOC115708949	89.4621	-1.50526	0.542639	0.000116393	0.000464131		LOC115708697	6588	-2.69652	0.254988	3.39822e-27	8.03435e-26		LOC115696510	317.854	-2.74098	0.261941	3.13481e-26	2.64981e-24
							LOC115697027	114.134	-1.5018	0.422766	7.83589e-06	4.11625e-05		LOC115712238	46.7499	-2.69391	0.832301	3.75547e-05	9.53315e-05		LOC115699225	107.786	-2.73675	0.476876	1.8178e-09	1.79049e-08
							LOC115725380	24.3392	-1.50037	0.785272	0.00127262	0.00393267		LOC115711495	120.638	-2.69189	0.33479	7.0341e-17	6.8014e-16		LOC115703955	89.2509	-2.73633	0.568672	2.18591e-07	1.53442e-06
							LOC115704213	18.1575	-1.50026	0.774802	0.00119695	0.00372368		LOC115708949	89.4621	-2.68857	0.534978	2.67227e-08	1.00759e-07		LOC115698195	64.5584	-2.73561	0.442833	1.33695e-10	1.56019e-09
							LOC115721033	63.7724	-1.49848	0.303043	1.54505e-08	1.45666e-07		LOC115707554	17598.7	-2.68593	0.566894	1.07209e-07	3.73338e-07		LOC115708327	3.89058	-2.73344	1.40318	0.000992528	0.00330758
							LOC115716241	5342.26	-1.49815	0.342002	2.40545e-07	1.75215e-06		LOC115709928	1455	-2.6856	0.221055	5.26538e-35	2.10374e-33		LOC115708694	166.451	-2.72231	0.427506	4.06718e-11	5.13444e-10
							LOC115698017	93.4677	-1.49743	0.762549	0.00112385	0.00352337		LOC133037444	6.04374	-2.68488	1.56927	0.00179162	0.00351908		LOC115704602	1217.22	-2.7186	0.37217	6.43029e-14	1.20156e-12
							LOC115720602	13.2319	-1.49729	0.661025	0.000517151	0.00176656		LOC115695882	5687.41	-2.68409	0.246422	1.1088e-28	2.88805e-27		LOC115715301	124.99	-2.71579	0.364281	2.10053e-14	4.26067e-13
							LOC115724169	6800.62	-1.497	0.287385	3.83681e-09	4.03291e-08		LOC133037713	65.1818	-2.68103	0.641736	1.25074e-06	3.84457e-06		LOC115724989	13.9031	-2.70919	0.797401	4.00715e-05	0.000183525
							LOC133031183	5.99754	-1.49595	1.17301	0.00449769	0.0119804		LOC133029072	16.4843	-2.68031	1.19394	0.000581026	0.00123493		LOC115701164	467.25	-2.70603	0.387949	6.96254e-13	1.13896e-11
							LOC115707933	11126.7	-1.49511	0.26541	3.56192e-10	4.43862e-09		LOC115725646	1100.03	-2.679	0.372043	4.42407e-14	3.18145e-13		LOC115707190	31.0779	-2.70464	0.47198	1.93833e-09	1.90331e-08
							LOC115719466	291.647	-1.49499	0.512031	7.33968e-05	0.000307517		LOC115707008	13.7311	-2.67722	0.888616	7.55098e-05	0.000183134		LOC115724700	3.42568	-2.70083	1.44943	0.00117768	0.00384902
							LOC115719763	3395.02	-1.49145	0.321154	6.88326e-08	5.67799e-07		LOC115718081	664.912	-2.67208	0.292221	5.03107e-21	7.23112e-20		LOC115717409	735.055	-2.69609	0.242483	2.65285e-29	3.15377e-27
							LOC115722090	58.4403	-1.48969	0.440627	1.48768e-05	7.34782e-05		LOC115700524	1296.32	-2.67098	0.268486	2.2117e-24	4.30768e-23		LOC115696781	50.061	-2.69502	0.523417	4.38341e-08	3.45682e-07
							LOC115719336	21943.2	-1.48956	0.504188	6.56513e-05	0.00027784		LOC115714451	79.5793	-2.66615	0.393966	9.29034e-13	5.79482e-12		LOC133033996	163.149	-2.69474	0.343661	1.08239e-15	2.53825e-14
							LOC115705639	629.182	-1.4877	0.275897	1.38532e-09	1.5753e-08		LOC115716658	734.609	-2.66463	0.254863	1.21633e-26	2.75891e-25		LOC133033367	163.263	-2.69427	0.386473	7.20628e-13	1.17107e-11
							LOC115716166	73.7632	-1.48722	0.609595	0.00032059	0.0011525		LOC115706543	8.24597	-2.66234	1.49385	0.00160082	0.00317322		LOC115700828	661.686	-2.69306	0.392865	1.62339e-12	2.48893e-11
							LOC115714354	737.392	-1.48714	0.295625	9.76459e-09	9.52926e-08		LOC115695606	9.66916	-2.66226	1.06032	0.000306814	0.000680776		LOC115707554	17598.7	-2.69027	0.551983	1.6633e-07	1.1955e-06
							LOC115707963	807.705	-1.48583	0.419691	8.18823e-06	4.2833e-05		LOC133035549	8.65246	-2.65983	1.41304	0.00131473	0.00264611		LOC115706155	78.9473	-2.68776	0.549574	1.53851e-07	1.11373e-06
							LOC115724538	193.066	-1.4853	0.296579	1.09496e-08	1.0639e-07		LOC115724674	719.083	-2.65775	0.329002	5.20457e-17	5.11876e-16		LOC115722400	368.004	-2.68433	0.363694	3.75089e-14	7.28262e-13
							LOC115722183	541.313	-1.48423	0.337067	2.14059e-07	1.57418e-06		LOC115699278	1462.43	-2.65617	0.340745	4.99718e-16	4.45409e-15		LOC115709892	99.4753	-2.68287	0.427368	7.37034e-11	8.90974e-10
							LOC115715022	1355.29	-1.48275	0.393741	3.37838e-06	1.92527e-05		LOC115725527	642.913	-2.6516	0.408433	5.81915e-12	3.32403e-11		LOC115705113	10.1634	-2.68041	1.27019	0.000772596	0.00265424
							LOC115703651	205.605	-1.48169	0.558345	0.00017096	0.000656525		LOC115696993	97121.6	-2.64915	0.343177	9.0326e-16	7.82669e-15		LOC115703914	1421.26	-2.67916	0.324804	4.00656e-17	1.12747e-15
							LOC115712676	44890.1	-1.48147	0.413073	6.85454e-06	3.65077e-05		LOC115715241	645.087	-2.64875	0.175637	2.05129e-52	2.69078e-50		LOC115715055	13.166	-2.6784	1.06441	0.000345077	0.00128845
							LOC115709370	238.501	-1.4802	0.419184	8.47502e-06	4.42169e-05		LOC115723107	255.356	-2.64579	0.531463	3.40302e-08	1.26517e-07		LOC115704998	26.1965	-2.66977	0.527706	6.88841e-08	5.25823e-07
							LOC115699297	9159.86	-1.47751	0.47763	4.13152e-05	0.00018399		LOC115706370	4866.46	-2.63504	0.320215	1.51239e-17	1.58557e-16		LOC115697574	48.3332	-2.66393	0.596761	1.01877e-06	6.30347e-06
							LOC115698667	10995.8	-1.47708	0.294754	1.06652e-08	1.03718e-07		LOC115723352	1266.95	-2.63477	0.311667	2.28818e-18	2.60183e-17		LOC133029072	16.4843	-2.65747	0.748319	2.60463e-05	0.00012415
							LOC115697885	2340.48	-1.47671	0.311409	4.19312e-08	3.6229e-07		LOC115719821	9.54051	-2.63453	1.51425	0.00178669	0.00351035		LOC115711219	38.8534	-2.65681	0.843523	7.95335e-05	0.000340873
							LOC115723607	213.034	-1.47622	0.451816	2.248e-05	0.000106308		LOC115717395	25.7699	-2.63419	0.96915	0.000180773	0.000415752		LOC133036043	911.401	-2.65608	0.309718	2.53158e-18	8.26426e-17
							LOC115704745	101.57	-1.47136	0.425132	1.10534e-05	5.63338e-05		LOC115722415	2300.71	-2.63242	0.292178	1.72542e-20	2.34672e-19		LOC115716658	734.609	-2.65527	0.248853	3.77906e-27	3.55984e-25
							LOC133035661	128.799	-1.46978	0.625905	0.000421457	0.00147387		LOC133033551	19.6898	-2.63166	0.711227	8.02835e-06	2.22527e-05		LOC115701034	256.738	-2.65434	0.31395	7.17972e-18	2.2386e-16
							LOC115722068	65.6728	-1.46868	0.38729	3.02556e-06	1.74523e-05		LOC133028987	16.9627	-2.63071	1.25275	0.000848182	0.00175562		LOC115704567	122.666	-2.6512	0.465449	2.40714e-09	2.32665e-08
							LOC115720811	153.782	-1.46818	0.465639	3.37129e-05	0.00015358		LOC115717103	1995.93	-2.62997	0.218285	1.80662e-34	6.92589e-33		LOC115710210	183.406	-2.6497	0.371992	2.52475e-13	4.35099e-12
							LOC115705597	2293.25	-1.46429	0.236038	1.04418e-11	1.66402e-10		LOC115707763	19075.5	-2.62892	0.241319	1.09685e-28	2.86036e-27		LOC115712194	96.8171	-2.64897	0.434176	2.23373e-10	2.53228e-09
							LOC115710492	1311.34	-1.46247	0.314581	6.54326e-08	5.42167e-07		LOC115700311	3.32903	-2.62606	1.38584	0.00132493	0.00266565		LOC115724589	1056.67	-2.64348	0.38148	9.95988e-13	1.58043e-11
							LOC115705097	35.7446	-1.45732	0.683131	0.000764538	0.00250095		LOC115698889	117.207	-2.62602	0.498279	7.72269e-09	3.09234e-08		LOC115717558	2386.49	-2.64335	0.382096	1.07917e-12	1.70512e-11
							LOC115712602	962.686	-1.45717	0.405463	6.64988e-06	3.55027e-05		LOC115706235	9.62403	-2.62461	1.27269	0.000927779	0.00190931		LOC115717018	63.297	-2.63853	0.737277	2.40852e-05	0.000115746
							LOC115709512	3935.34	-1.4567	0.319913	1.03393e-07	8.18568e-07		LOC115696989	251.518	-2.62418	0.712953	8.63978e-06	2.38745e-05		LOC115707732	203.761	-2.63727	0.354737	2.5886e-14	5.16119e-13
							LOC133033151	78.9269	-1.45188	0.658234	0.000634056	0.00211615		LOC115711324	115.677	-2.62295	0.55948	1.36876e-07	4.70996e-07		LOC115709925	17879.1	-2.63715	0.346492	6.78156e-15	1.44684e-13
							LOC115713319	598.983	-1.44688	0.430253	1.59653e-05	7.83324e-05		LOC115702588	87.386	-2.62254	0.479955	2.73847e-09	1.15832e-08		LOC115707834	7.53227	-2.63702	1.22751	0.000741479	0.00256079
							LOC115725677	27.4126	-1.44408	0.677879	0.000781406	0.00255012		LOC115719008	5188.7	-2.61789	0.734198	1.30398e-05	3.52155e-05		LOC115695615	25.9441	-2.63581	0.8746	0.000112984	0.000470277
							LOC115722882	1538.26	-1.44365	0.222061	1.44263e-12	2.58221e-11		LOC133035377	168.089	-2.61774	0.378028	3.1579e-13	2.07494e-12		LOC115708243	708.068	-2.63352	0.554749	3.00985e-07	2.05503e-06
							LOC115694739	191.415	-1.44148	0.424178	1.40162e-05	6.9708e-05		LOC115715811	11.8949	-2.61568	1.05765	0.000350954	0.000770831		LOC115707987	58.4302	-2.63307	0.546262	2.16004e-07	1.51722e-06
							LOC115700953	226.9	-1.43949	0.269377	1.701e-09	1.89929e-08		LOC115723060	2726.5	-2.6148	0.300575	2.74751e-19	3.34978e-18		LOC115707901	77.2603	-2.63264	0.408552	2.61722e-11	3.371e-10
							LOC133031742	380.623	-1.43928	0.440704	2.27788e-05	0.000107561		LOC115701577	505.238	-2.61278	0.28994	1.69907e-20	2.31233e-19		LOC133034857	2.80125	-2.63258	1.50127	0.00149593	0.00474475
							LOC115718392	2856.28	-1.43908	0.773255	0.00154484	0.00466686		LOC133034653	16.0568	-2.60768	0.792516	3.31581e-05	8.46843e-05		LOC115714764	35.4222	-2.62939	0.873331	0.000114082	0.000474225
							LOC115704778	273.984	-1.43584	0.319747	1.37754e-07	1.05892e-06		LOC115725551	38.4541	-2.60701	0.56067	1.63843e-07	5.59199e-07		LOC115713254	610.092	-2.62574	0.365792	1.71897e-13	3.05472e-12
							LOC115722144	114.39	-1.4355	0.647276	0.000623904	0.00208478		LOC115696248	422.101	-2.60687	0.25848	5.58544e-25	1.12614e-23		LOC115701410	1263.71	-2.62447	0.265287	1.21671e-23	7.59796e-22
							LOC115699640	1718.71	-1.43362	0.222288	1.99983e-12	3.53124e-11		LOC115710361	4562.98	-2.60609	0.356055	1.8698e-14	1.40444e-13		LOC115696799	159.164	-2.6219	0.427972	1.93623e-10	2.21081e-09
							LOC133033163	52.5332	-1.43286	0.51539	0.00011881	0.000472498		LOC133038914	660.451	-2.60377	0.374705	2.66942e-13	1.77054e-12		LOC115723157	38.8298	-2.61894	0.680133	1.01705e-05	5.22896e-05
							LOC115719623	1223.73	-1.43286	0.568872	0.000265667	0.000974754		LOC115716320	115.082	-2.6036	0.432332	1.11301e-10	5.50065e-10		LOC115716965	1629.3	-2.61864	0.267175	3.03847e-23	1.81581e-21
							LOC115715264	391.786	-1.43121	0.335466	3.8932e-07	2.70976e-06		LOC115707081	1754.86	-2.6004	0.431548	1.08956e-10	5.39456e-10		LOC115724982	185.177	-2.61635	0.412144	4.86556e-11	6.05974e-10
							LOC115718599	184.739	-1.43111	0.440928	2.45568e-05	0.000115198		LOC115699020	203.836	-2.59793	0.607607	8.52428e-07	2.67151e-06		LOC133030920	970.334	-2.61068	0.417823	9.14662e-11	1.08854e-09
							LOC115714005	184.014	-1.431	0.429398	1.79118e-05	8.67532e-05		LOC115725626	8.58218	-2.59719	1.24786	0.000912589	0.00188054		LOC115695866	1187.61	-2.60599	0.372426	6.31405e-13	1.04208e-11
							LOC115709424	765.412	-1.43068	0.544899	0.000192846	0.000733351		LOC115701432	114.612	-2.59346	0.615302	1.09991e-06	3.40158e-06		LOC115705627	1048.57	-2.60522	0.293226	1.72724e-19	6.43186e-18
							LOC115717243	1671.78	-1.42838	0.403599	8.23575e-06	4.30595e-05		LOC133036043	911.401	-2.59125	0.313257	1.05929e-17	1.13402e-16		LOC115724534	75.6231	-2.60087	0.404126	2.7933e-11	3.58326e-10
							LOC115709201	704.935	-1.42808	0.340569	5.40684e-07	3.65348e-06		LOC133039417	70.3105	-2.59018	0.543579	9.60296e-08	3.3656e-07		LOC133028936	4443.03	-2.60024	0.382419	2.49748e-12	3.76162e-11
							LOC115705297	1639.18	-1.42695	0.52852	0.000153663	0.000595654		LOC133031098	46.8532	-2.58831	0.676442	5.12079e-06	1.45968e-05		LOC115713117	95.5038	-2.59923	0.492079	2.28038e-08	1.88808e-07
							LOC133030007	304.057	-1.42588	0.298207	3.30201e-08	2.90836e-07		LOC115724782	93.7996	-2.58639	0.570461	2.78253e-07	9.23482e-07		LOC115724870	49.4043	-2.59864	0.603278	1.9323e-06	1.13373e-05
							LOC115716530	131.373	-1.42264	0.487038	7.56179e-05	0.000315574		LOC115723302	325.052	-2.58543	0.503221	1.53823e-08	5.95995e-08		LOC115709850	3043.3	-2.59739	0.831971	8.70584e-05	0.000370907
							LOC115699531	20.4117	-1.42141	0.517497	0.00013313	0.000523456		LOC115711422	3.20511	-2.58189	1.62149	0.00247155	0.00474754		LOC115697286	10.8207	-2.59699	0.951667	0.000225437	0.000879862
							LOC115695928	4978.04	-1.4206	0.390105	5.52306e-06	2.99837e-05		LOC115718787	515.197	-2.57762	0.288653	3.55277e-20	4.67724e-19		LOC133033338	22.408	-2.59606	0.600825	1.83392e-06	1.07914e-05
							LOC115706508	14722.5	-1.42021	0.317462	1.48196e-07	1.1302e-06		LOC115715106	36.3974	-2.57718	0.648549	2.91969e-06	8.56475e-06		LOC115704778	273.984	-2.59143	0.312451	2.91382e-17	8.36914e-16
							LOC115707802	795.717	-1.41879	0.491627	8.50949e-05	0.000349805		LOC115715930	2247.15	-2.57614	0.410009	2.22638e-11	1.19173e-10		LOC115725242	708.205	-2.59045	0.351019	3.99358e-14	7.69335e-13
							LOC115714553	16.729	-1.41731	0.510634	0.000121781	0.000483622		LOC115722367	118.894	-2.57077	0.602438	8.88494e-07	2.77933e-06		LOC115720900	517.682	-2.58898	0.361256	1.90466e-13	3.35786e-12
							LOC115701247	548.502	-1.41509	1.03171	0.00441581	0.0117849		LOC115715335	142.604	-2.56991	0.421466	7.04328e-11	3.56254e-10		LOC115704912	70.5797	-2.58853	0.535745	2.05996e-07	1.4515e-06
							LOC115697284	832.778	-1.41254	0.213746	6.65215e-13	1.25645e-11		LOC115699523	756.26	-2.56939	0.295051	2.5397e-19	3.11385e-18		LOC115722745	323.571	-2.58726	0.500676	4.0913e-08	3.2414e-07
							LOC115723210	185.878	-1.41181	0.497904	0.00010077	0.000408201		LOC115715744	409.871	-2.56815	0.505066	2.01585e-08	7.69417e-08		LOC115720771	31.5068	-2.58466	0.64729	6.25502e-06	3.34509e-05
							LOC115704518	59.0728	-1.4107	0.605424	0.000468186	0.00161669		LOC115725677	27.4126	-2.56759	0.728586	1.54088e-05	4.1184e-05		LOC115703179	3955.02	-2.58437	0.281069	1.03652e-20	4.536e-19
							LOC115724915	170.514	-1.40586	0.579696	0.000358051	0.00127098		LOC115707901	77.2603	-2.56597	0.432711	1.93299e-10	9.32246e-10		LOC133039416	9.94086	-2.58056	1.13807	0.000608999	0.00215002
							LOC115695382	7.12118	-1.40556	1.3011	0.0068386	0.0173255		LOC133030877	11.837	-2.56463	0.99145	0.000271666	0.000607968		LOC115715779	551.705	-2.57897	0.371497	9.4123e-13	1.49889e-11
							LOC115725713	614.506	-1.40544	0.300819	5.64041e-08	4.74567e-07		LOC133036643	20.0282	-2.56404	1.18397	0.000776669	0.00161682		LOC115704252	11.1635	-2.5788	1.10281	0.000528135	0.00189066
							LOC115706025	1420.2	-1.40542	0.184826	4.69817e-16	1.35643e-14		LOC115707816	360.211	-2.56365	0.408714	2.37969e-11	1.26632e-10		LOC115708949	89.4621	-2.57843	0.494701	3.27139e-08	2.62835e-07
							LOC115721273	283.883	-1.404	0.431149	2.38662e-05	0.000112266		LOC115710222	110.4	-2.56362	0.359896	7.76318e-14	5.44949e-13		LOC133030342	90.2616	-2.57504	0.355523	1.10187e-13	2.00292e-12
							LOC115702647	186.656	-1.4024	0.43443	2.64471e-05	0.000123134		LOC115718449	169.063	-2.55887	0.514176	3.46429e-08	1.28685e-07		LOC115722778	337.739	-2.57408	0.40964	7.41347e-11	8.957e-10
							LOC115703819	236.833	-1.40053	0.431163	2.46186e-05	0.000115439		LOC115701247	548.502	-2.55533	1.05137	0.000411017	0.000893293		LOC133033198	183.822	-2.57354	0.33002	1.64325e-15	3.76997e-14
							LOC115697611	2338.38	-1.39976	0.200395	4.7203e-14	1.04832e-12		LOC115701892	2565.51	-2.554	0.230008	1.0758e-29	2.96902e-28		LOC133030286	28.7978	-2.57041	1.1017	0.000536402	0.00191562
							LOC115707950	924.317	-1.39689	0.293974	3.78136e-08	3.28629e-07		LOC115709512	3935.34	-2.55358	0.301578	2.03738e-18	2.33127e-17		LOC115724088	485.313	-2.56496	0.394443	1.83241e-11	2.4219e-10
							LOC115709740	2755.88	-1.39527	0.196326	1.94541e-14	4.56207e-13		LOC115697131	3.99845	-2.55111	1.62667	0.00266307	0.00509116		LOC115703115	777.207	-2.56469	0.43882	1.05369e-09	1.07521e-08
							LOC115710301	76.6089	-1.39345	0.61821	0.000589533	0.00198575		LOC115712147	50.5664	-2.55073	0.498714	1.73423e-08	6.67423e-08		LOC115702225	2293.37	-2.56226	0.240534	4.91328e-27	4.53858e-25
							LOC115714623	245.656	-1.39193	0.442773	3.59125e-05	0.000162403		LOC115714663	15.6549	-2.55069	0.61873	1.62493e-06	4.93828e-06		LOC115712191	49.1602	-2.56163	0.574834	1.06245e-06	6.55727e-06
							LOC115716405	18.7487	-1.39083	0.921424	0.00356862	0.00977983		LOC115711679	457.63	-2.54908	0.400439	1.31645e-11	7.23075e-11		LOC115712386	579.827	-2.56142	0.300796	4.53285e-18	1.43547e-16
							LOC115698932	2445.31	-1.39077	0.218153	3.08091e-12	5.28384e-11		LOC115708989	284.68	-2.54498	0.423139	1.16467e-10	5.74682e-10		LOC115700917	5201.2	-2.56097	0.349801	6.24757e-14	1.17091e-12
							LOC115722907	2197.46	-1.39005	0.261684	1.94916e-09	2.14832e-08		LOC115715883	48.9463	-2.54455	0.674233	6.32283e-06	1.78249e-05		LOC115718049	77.1647	-2.55859	0.385579	7.65273e-12	1.06931e-10
							LOC115700465	1894.83	-1.38884	0.319016	2.58579e-07	1.87125e-06		LOC115715330	628.636	-2.54421	0.290804	1.77456e-19	2.20303e-18		LOC133029092	168.329	-2.55733	0.502887	6.16984e-08	4.74772e-07
							LOC115712552	20.0498	-1.38806	0.565394	0.000333494	0.00119444		LOC115720602	13.2319	-2.544	0.839858	7.81085e-05	0.000189042		LOC115714859	24.9366	-2.55613	0.785835	6.22711e-05	0.000272832
							LOC115722226	3059.27	-1.38784	0.250848	5.57956e-10	6.75963e-09		LOC115698945	69.2719	-2.54396	0.594554	8.51012e-07	2.66784e-06		LOC115703740	508.607	-2.55491	0.426175	4.36038e-10	4.72165e-09
							LOC115716742	427.314	-1.38732	0.469336	6.87627e-05	0.000289684		LOC115719763	3395.02	-2.54079	0.303645	4.74069e-18	5.25871e-17		LOC115696834	4.41779	-2.55155	1.5507	0.00190778	0.00588889
							LOC115714164	324.792	-1.38676	0.2171	2.82715e-12	4.8759e-11		LOC115701195	1359.99	-2.54058	0.547036	1.69594e-07	5.7774e-07		LOC115725551	38.4541	-2.54959	0.554969	5.94253e-07	3.85044e-06
							LOC115698589	107.408	-1.38423	0.664229	0.000943405	0.00301382		LOC115712566	2226.23	-2.53594	0.348301	2.47146e-14	1.82427e-13		LOC115711476	218.818	-2.5425	0.346641	5.69874e-14	1.07363e-12
							LOC115698645	196.911	-1.38413	0.299444	7.16275e-08	5.88235e-07		LOC115723092	14.5783	-2.53579	0.976837	0.000270995	0.000606591		LOC115723228	763.511	-2.53938	0.390646	1.8727e-11	2.46782e-10
							LOC115722717	5333.9	-1.38223	0.308063	1.37956e-07	1.06011e-06		LOC115715595	720.85	-2.53494	0.405438	2.69579e-11	1.42547e-10		LOC115722403	399.949	-2.53914	0.326749	2.06785e-15	4.65379e-14
							LOC115704875	328.955	-1.38216	0.376173	4.88892e-06	2.68492e-05		LOC115706327	2309.08	-2.53448	0.323801	3.87965e-16	3.488e-15		LOC115719787	23.349	-2.53882	1.00793	0.000368785	0.00136778
							LOC133033627	15.8553	-1.38196	0.563973	0.000340026	0.00121417		LOC115694773	244.751	-2.53438	0.385045	3.22263e-12	1.88941e-11		LOC115724123	469.595	-2.53808	0.249643	8.11725e-25	5.76532e-23
							LOC115714815	5.0408	-1.38181	1.17406	0.00630941	0.0161465		LOC133033198	183.822	-2.53199	0.349954	3.44842e-14	2.50799e-13		LOC115724736	137.509	-2.53795	0.347873	7.60968e-14	1.41566e-12
							LOC115722400	368.004	-1.38114	0.388678	7.88638e-06	4.13984e-05		LOC115703098	11.9815	-2.52986	1.42756	0.00187041	0.00366294		LOC115701285	717.274	-2.53568	0.261053	7.63607e-23	4.33055e-21
							LOC115711304	581.574	-1.37928	0.334106	7.19301e-07	4.72541e-06		LOC115707440	58.7829	-2.52596	0.487393	1.2244e-08	4.79262e-08		LOC115709751	6333.94	-2.53359	0.364423	8.90566e-13	1.42433e-11
							LOC115707962	2176.21	-1.37813	0.369234	3.87072e-06	2.18013e-05		LOC115702964	917.483	-2.52537	0.507527	3.48353e-08	1.29355e-07		LOC115705982	39.6551	-2.531	0.691714	1.91023e-05	9.37863e-05
							LOC115720852	294.249	-1.37729	0.366877	3.54408e-06	2.01145e-05		LOC115719465	2160.21	-2.52489	0.365361	3.46698e-13	2.26776e-12		LOC115716393	4224.17	-2.53041	0.197137	3.13143e-38	8.59442e-36
							LOC115722357	7046.19	-1.37614	0.289558	3.74826e-08	3.26007e-07		LOC115696242	1334.99	-2.5234	0.521238	6.72184e-08	2.40223e-07		LOC115697611	2338.38	-2.52978	0.193892	1.9991e-39	5.70124e-37
							LOC115717149	24.7668	-1.37598	1.02989	0.00501289	0.0131681		LOC115707305	375.518	-2.52247	0.339579	8.29225e-15	6.46024e-14		LOC133036333	2068.5	-2.52968	0.389041	1.85427e-11	2.44642e-10
							LOC133038559	58.6358	-1.37394	0.45883	6.09058e-05	0.000260234		LOC115696924	71477.6	-2.52119	0.304377	9.60435e-18	1.03022e-16		LOC115710361	4562.98	-2.52804	0.351159	1.54292e-13	2.75508e-12
							LOC115721269	448.601	-1.3733	0.195322	3.28829e-14	7.467e-13		LOC115698612	137.534	-2.51986	0.587706	8.233e-07	2.58804e-06		LOC115714542	2328.58	-2.52562	0.372395	2.88519e-12	4.29322e-11
							LOC133030920	970.334	-1.37257	0.467687	7.45801e-05	0.000311887		LOC115715837	262.617	-2.51756	0.232034	1.77171e-28	4.5387e-27		LOC115714062	1463.55	-2.52433	0.327136	3.18217e-15	6.99731e-14
							LOC115709361	11500.4	-1.37143	0.290871	4.52432e-08	3.87742e-07		LOC133033146	2.76727	-2.51633	1.36283	0.00163456	0.00323251		LOC115699607	48.234	-2.524	0.368099	1.73074e-12	2.64988e-11
							LOC115710296	72.9612	-1.37087	0.455203	5.75757e-05	0.000247241		LOC115714165	288.456	-2.51577	0.427439	2.50553e-10	1.19252e-09		LOC133032744	187.216	-2.52219	0.361826	7.85697e-13	1.26939e-11
							LOC115714787	1789.15	-1.37054	0.371409	4.60601e-06	2.54464e-05		LOC133031771	4.14945	-2.51559	1.37324	0.00168492	0.00332419		LOC115718698	134.161	-2.52206	0.379305	7.06544e-12	9.90989e-11
							LOC115696941	231.435	-1.36932	0.471506	8.28285e-05	0.00034207		LOC115703083	780.235	-2.51526	0.201477	8.3812e-37	3.73977e-35		LOC133034990	33.4705	-2.52202	0.592784	2.37844e-06	1.37552e-05
							LOC133035008	3.3891	-1.367	1.19777	0.00679504	0.0172267		LOC115695952	66.1005	-2.51336	0.448659	1.28012e-09	5.60405e-09		LOC115712289	296.638	-2.51755	0.346654	9.77022e-14	1.7862e-12
							LOC115697574	48.3332	-1.36455	0.646742	0.000901167	0.00289632		LOC115716911	84.1195	-2.51314	0.597857	1.17331e-06	3.61677e-06		LOC115713375	5537.32	-2.51522	0.268937	2.47412e-21	1.17778e-19
							LOC115704444	116.374	-1.36437	0.57177	0.000417364	0.0014614		LOC115698156	200.599	-2.50926	0.604655	1.46582e-06	4.4716e-06		LOC115718787	515.197	-2.51445	0.282841	1.73808e-19	6.46142e-18
							LOC115711576	165.479	-1.36432	0.37452	5.58165e-06	3.02796e-05		LOC115709007	1627.58	-2.50799	0.321157	4.45422e-16	3.98974e-15		LOC115712147	50.5664	-2.51321	0.472013	1.84323e-08	1.55333e-07
							LOC115705246	310.55	-1.36418	0.529518	0.000236967	0.000880057		LOC115697967	105.326	-2.50704	0.474528	7.23925e-09	2.91054e-08		LOC133034395	31.4886	-2.51099	0.743357	4.43356e-05	0.000200779
							LOC115706178	6870.85	-1.36193	0.256063	1.85815e-09	2.05719e-08		LOC115703179	3955.02	-2.5046	0.284284	1.02654e-19	1.30185e-18		LOC115705843	3949.38	-2.50884	0.338612	3.318e-14	6.48743e-13
							LOC133030134	15.6653	-1.36062	0.59825	0.000576801	0.00194721		LOC115706225	21287.4	-2.50423	0.225111	8.51441e-30	2.37086e-28		LOC115723758	72.075	-2.50806	0.397328	6.2821e-11	7.67969e-10
							LOC115708697	6588	-1.35909	0.268602	7.61816e-09	7.6106e-08		LOC115712069	64.0392	-2.50329	0.569292	5.1524e-07	1.65624e-06		LOC115700526	679.405	-2.50726	0.901785	0.000207184	0.000815204
							LOC115722862	79.1107	-1.35846	0.674925	0.00117174	0.00365242		LOC115697736	711.366	-2.50012	0.399213	2.51806e-11	1.33766e-10		LOC133030224	281.86	-2.50714	1.0044	0.000393068	0.0014489
							LOC115717558	2386.49	-1.35816	0.424212	2.98239e-05	0.00013747		LOC115702621	20.5919	-2.49719	0.652999	5.3155e-06	1.51222e-05		LOC115717103	1995.93	-2.50551	0.215237	7.79244e-32	1.21142e-29
							LOC115706019	341.362	-1.35647	0.254324	1.70845e-09	1.90666e-08		LOC115697762	9.58613	-2.49714	1.10033	0.000644513	0.0013603		LOC115704832	337.933	-2.50467	0.334334	1.79213e-14	3.66859e-13
							LOC115723140	1232.61	-1.35646	0.255485	1.95617e-09	2.15396e-08		LOC133032697	34.1589	-2.49368	1.03105	0.000445742	0.000963856		LOC115695656	363.859	-2.50426	0.341945	6.26453e-14	1.17228e-12
							LOC115702990	827.928	-1.35628	0.302775	1.43102e-07	1.09625e-06		LOC115698303	7261.7	-2.48982	0.386427	7.94664e-12	4.4678e-11		LOC115709928	1455	-2.50405	0.216911	2.40548e-31	3.51817e-29
							LOC115699041	82.1951	-1.35622	0.719405	0.00162201	0.00486494		LOC115717045	1785.57	-2.48764	0.255557	1.8384e-23	3.3111e-22		LOC115711382	28.8134	-2.50182	0.545633	6.15752e-07	3.98045e-06
							LOC115704583	709.639	-1.35473	0.524742	0.000235133	0.000874706		LOC115722778	337.739	-2.48622	0.418763	1.84229e-10	8.90079e-10		LOC115708697	6588	-2.50075	0.25283	1.34578e-23	8.32e-22
							LOC115707603	4180.59	-1.35319	0.285307	3.93419e-08	3.41055e-07		LOC133031543	6.1911	-2.4847	1.58242	0.00285411	0.00543064		LOC133035377	168.089	-2.4997	0.363269	1.47271e-12	2.27518e-11
							LOC115717038	10233.6	-1.35294	0.598	0.000601439	0.00201912		LOC115716967	1197.88	-2.48437	0.240906	5.3729e-26	1.15493e-24		LOC115725165	48.9469	-2.49732	0.580171	1.95363e-06	1.14413e-05
							LOC115712923	4873.63	-1.35283	0.484827	0.000122001	0.000484324		LOC115698932	2445.31	-2.48265	0.212147	1.11487e-32	3.81703e-31		LOC115709446	6.50561	-2.49579	1.10523	0.000651827	0.00228597
							LOC115709170	299.234	-1.34991	0.35391	2.79596e-06	1.6229e-05		LOC115701537	81.2099	-2.48131	0.498741	3.49695e-08	1.29831e-07		LOC115696747	691.744	-2.49478	0.342501	8.39877e-14	1.55335e-12
							LOC115711214	757.876	-1.34803	0.283678	3.76277e-08	3.27141e-07		LOC115723670	3529.9	-2.47821	0.218402	6.85442e-31	2.07011e-29		LOC115712176	88.4196	-2.49083	0.334611	2.57265e-14	5.13398e-13
							LOC115710909	22.2181	-1.34603	0.965342	0.00477212	0.0126116		LOC115724988	14.7499	-2.47821	0.737971	2.82481e-05	7.28448e-05		LOC115701200	783.492	-2.48967	0.255211	5.18509e-23	2.99402e-21
							LOC115707450	1452.86	-1.3447	0.284771	4.37656e-08	3.76094e-07		LOC115715670	156.147	-2.47711	0.364328	7.42354e-13	4.68001e-12		LOC115697989	13.2499	-2.48878	1.04958	0.000517696	0.00185777
							LOC115711648	360.108	-1.34444	0.474399	0.000106594	0.000429009		LOC115717201	795.65	-2.47566	0.27977	7.2377e-20	9.26519e-19		LOC115706327	2309.08	-2.48438	0.319598	2.06826e-15	4.65379e-14
							LOC115697485	4223.39	-1.34362	0.698529	0.00149918	0.00454186		LOC115694862	340.936	-2.47409	0.38327	7.33204e-12	4.14474e-11		LOC115714366	687.667	-2.48234	0.363187	2.03043e-12	3.08113e-11
							LOC115699421	3075.91	-1.34345	0.255999	2.75033e-09	2.95946e-08		LOC115713078	419.791	-2.47058	0.415839	1.79355e-10	8.6807e-10		LOC115724103	1222.02	-2.47818	0.290524	4.15799e-18	1.32689e-16
							LOC115716971	9414.6	-1.3406	0.609749	0.000728443	0.00239397		LOC115707950	924.317	-2.46792	0.283699	2.71474e-19	3.31168e-18		LOC115707962	2176.21	-2.47765	0.336922	5.04776e-14	9.59117e-13
							LOC115697986	1.54677	-1.34018	1.58559	0.00966211	0.0234573		LOC115713248	1799.25	-2.46569	0.358643	4.39434e-13	2.84782e-12		LOC115700392	42.3135	-2.47749	0.537214	5.47398e-07	3.57497e-06
							LOC115716674	442.665	-1.34004	0.205087	1.03697e-12	1.89268e-11		LOC115702076	1932.65	-2.46386	0.392482	2.27758e-11	1.21585e-10		LOC115721690	2622.88	-2.47508	0.501296	1.25289e-07	9.2137e-07
							LOC115725527	642.913	-1.33933	0.443506	5.73236e-05	0.000246253		LOC115723320	612.27	-2.46271	0.281874	1.94481e-19	2.40615e-18		LOC115700827	325.106	-2.47495	0.41605	5.7756e-10	6.11416e-09
							LOC115709577	10.0841	-1.339	0.8927	0.00395289	0.0106997		LOC115714913	3217.57	-2.46144	0.428905	5.85278e-10	2.67123e-09		LOC115707934	11270.1	-2.47489	0.266	3.9734e-21	1.8441e-19
							LOC115707383	1314.44	-1.33507	0.240661	5.05342e-10	6.15576e-09		LOC115725330	4772.56	-2.45939	0.398685	4.4938e-11	2.32318e-10		LOC133031098	46.8532	-2.47406	0.679649	2.03008e-05	9.91015e-05
							LOC115703222	99.277	-1.33448	0.395396	1.60317e-05	7.85891e-05		LOC115715308	1172.57	-2.45836	0.23801	4.51606e-26	9.77025e-25		LOC115724462	18.2859	-2.47102	1.154	0.000836355	0.00284514
							LOC115722323	191.761	-1.33257	0.449894	7.02788e-05	0.000295455		LOC115698667	10995.8	-2.45822	0.279752	1.2474e-19	1.57188e-18		LOC115713325	1470.73	-2.46691	0.307571	2.91387e-16	7.37793e-15
							LOC115722828	230.989	-1.33186	0.442825	6.01696e-05	0.000257434		LOC115698722	226.872	-2.45707	0.282974	3.1162e-19	3.78445e-18		LOC115710121	240.125	-2.46583	0.538778	6.35216e-07	4.09082e-06
							LOC115717169	6.94513	-1.33072	1.36344	0.0087739	0.0215599		LOC115695864	321.566	-2.4561	0.360138	6.41271e-13	4.08175e-12		LOC115718871	3671.85	-2.46563	0.408134	3.33073e-10	3.66925e-09
							LOC133036610	178.635	-1.33035	0.256794	3.98797e-09	4.17404e-08		LOC115708858	358.69	-2.4554	0.257667	1.32973e-22	2.21198e-21		LOC133033872	1919.77	-2.46286	0.386663	4.38868e-11	5.51214e-10
							LOC115725212	3.13234	-1.33024	1.26125	0.00807808	0.0200719		LOC115714477	2291.85	-2.4552	0.428575	6.198e-10	2.81757e-09		LOC115715807	1376.56	-2.46176	0.279716	3.93035e-19	1.41156e-17
							LOC115708759	352.003	-1.32982	0.245126	1.02227e-09	1.19172e-08		LOC115721925	165.701	-2.45397	0.468503	9.15764e-09	3.63154e-08		LOC115708026	86.5028	-2.46161	0.42779	1.77714e-09	1.75434e-08
							LOC115721314	338.974	-1.32976	0.366903	6.13072e-06	3.29446e-05		LOC115704686	100.568	-2.45153	0.382357	9.67399e-12	5.3875e-11		LOC115722405	37.1528	-2.46091	0.456213	1.27411e-08	1.09999e-07
							LOC115722117	5.47203	-1.32957	0.9122	0.0043623	0.0116588		LOC115723232	20.4473	-2.45084	1.19494	0.00112267	0.00228405		LOC115697038	653.387	-2.45902	0.503965	1.64014e-07	1.18038e-06
							LOC115706143	895.583	-1.32942	0.302474	2.15477e-07	1.58356e-06		LOC115708694	166.451	-2.45075	0.434591	1.03142e-09	4.56394e-09		LOC115707556	1231.31	-2.45724	0.681574	2.26343e-05	0.000109531
							LOC115725646	1100.03	-1.32902	0.401812	2.07033e-05	9.89125e-05		LOC133039942	8.03536	-2.45008	1.38283	0.00203481	0.00396102		LOC115702357	57.8936	-2.45716	0.368938	6.6285e-12	9.32646e-11
							LOC115705905	535.143	-1.3277	0.230928	1.53803e-10	2.01129e-09		LOC115705785	860.988	-2.44846	0.348809	1.59555e-13	1.07931e-12		LOC133030152	2.80775	-2.4564	1.42246	0.00181994	0.00564598
							LOC115714847	4.99546	-1.32568	1.5498	0.00984158	0.0238357		LOC115704968	77.671	-2.44766	0.567346	7.42624e-07	2.34629e-06		LOC133030817	7.01788	-2.45591	1.39819	0.00173104	0.00540944
							LOC115704664	431.163	-1.32401	0.445225	6.80305e-05	0.000286871		LOC133032675	10.8993	-2.44698	1.08454	0.000695588	0.00145961		LOC115716265	4477.96	-2.45514	0.313811	1.40539e-15	3.26129e-14
							LOC115697303	304.941	-1.32374	0.329201	1.17709e-06	7.37334e-06		LOC115697141	63.9567	-2.44415	0.661003	8.66596e-06	2.39378e-05		LOC115723107	255.356	-2.45371	0.515481	2.83064e-07	1.94462e-06
							LOC133037760	34.4327	-1.32236	0.574005	0.000554012	0.00187862		LOC115724088	485.313	-2.44112	0.402123	8.18436e-11	4.11011e-10		LOC115697959	14.1123	-2.45363	0.979506	0.000394654	0.00145354
							LOC115714581	869.042	-1.32228	0.474801	0.000127743	0.000504593		LOC115707366	79.4827	-2.44077	0.385248	1.57066e-11	8.55457e-11		LOC133034659	329.369	-2.45049	0.367265	6.11327e-12	8.6508e-11
							LOC115697757	4073.21	-1.32214	0.396107	1.86071e-05	8.97724e-05		LOC115720852	294.249	-2.43966	0.356124	5.17178e-13	3.32886e-12		LOC115697695	10625.1	-2.45022	0.367794	6.54953e-12	9.22704e-11
							LOC115710395	3.96368	-1.32129	0.976038	0.00535325	0.0139484		LOC115698097	133.387	-2.43742	0.371421	3.60876e-12	2.10503e-11		LOC115715889	37.6361	-2.44635	0.515414	3.00509e-07	2.05241e-06
							LOC115707489	456.165	-1.32124	0.378763	1.052e-05	5.38376e-05		LOC115719547	1804.82	-2.43723	0.247155	5.19519e-24	9.79439e-23		LOC115700696	1613.84	-2.44425	0.329339	3.0667e-14	6.03861e-13
							LOC133033886	66.6609	-1.3204	0.391821	1.65267e-05	8.08016e-05		LOC115712176	88.4196	-2.43425	0.400054	7.49306e-11	3.78126e-10		LOC115712114	221.25	-2.44375	0.394599	1.32297e-10	1.5447e-09
							LOC115702087	1616.68	-1.32037	0.225125	7.65279e-11	1.05408e-09		LOC115722765	686.494	-2.43412	0.461056	7.34692e-09	2.95056e-08		LOC115711558	243.479	-2.44344	0.310538	9.89284e-16	2.33717e-14
							LOC115716102	1644.93	-1.31842	0.372416	8.61782e-06	4.48987e-05		LOC115701253	153.197	-2.43402	0.518671	1.36205e-07	4.68761e-07		LOC133033010	55.5615	-2.44224	0.911895	0.000268439	0.00102979
							LOC115704775	96.6804	-1.31777	0.47229	0.000126154	0.000499117		LOC115695656	363.859	-2.43385	0.350655	2.76085e-13	1.8282e-12		LOC133031168	53.4165	-2.44141	0.441654	6.21965e-09	5.65981e-08
							LOC133031088	157.79	-1.3168	0.309891	4.27146e-07	2.95086e-06		LOC133031915	8.81833	-2.43373	0.835498	0.000118493	0.000280241		LOC115715687	881.705	-2.44107	0.435807	4.16677e-09	3.87904e-08
							LOC115707224	1210.24	-1.31592	0.219165	3.24399e-11	4.75393e-10		LOC115708851	2766.27	-2.43183	0.20756	9.36874e-33	3.22792e-31		LOC115698708	226.465	-2.44056	0.531553	5.93324e-07	3.84665e-06
							LOC115715100	3826.09	-1.31557	0.27459	3.12624e-08	2.7678e-07		LOC115705036	25.6471	-2.43056	0.762205	5.04258e-05	0.000125495		LOC115716577	16.367	-2.43545	1.0501	0.000592834	0.00209828
							LOC115699432	811.543	-1.31425	0.380109	1.19098e-05	6.02232e-05		LOC115720654	214.036	-2.43005	1.21714	0.00129414	0.00260756		LOC115694773	244.751	-2.43158	0.368719	1.02243e-11	1.40046e-10
							LOC115707732	203.761	-1.31279	0.371232	8.7901e-06	4.56892e-05		LOC115702087	1616.68	-2.42662	0.218972	1.34535e-29	3.68954e-28		LOC133038934	2104.72	-2.43127	0.426948	2.47805e-09	2.39104e-08
							LOC115701577	505.238	-1.31234	0.299094	2.25418e-07	1.65315e-06		LOC115697004	326.473	-2.42459	0.345308	1.56278e-13	1.05912e-12		LOC115697880	51.1105	-2.43115	0.426129	2.33425e-09	2.26408e-08
							LOC115712565	7681.44	-1.31058	0.21871	3.50288e-11	5.10975e-10		LOC133029051	89.5717	-2.42386	0.479801	2.37733e-08	9.00867e-08		LOC115714202	823.275	-2.42913	0.220657	1.08982e-28	1.21747e-26
							LOC115713286	1542.76	-1.30944	0.418744	4.0492e-05	0.000180795		LOC115701200	783.492	-2.42147	0.259415	8.38432e-22	1.29389e-20		LOC133029051	89.5717	-2.42905	0.477428	6.01437e-08	4.6329e-07
							LOC115714338	943.357	-1.30794	0.269408	2.26579e-08	2.07202e-07		LOC115702478	114.127	-2.42145	0.595094	2.07251e-06	6.20413e-06		LOC115699080	2002.42	-2.42688	0.298889	1.315e-16	3.48022e-15
							LOC115725741	45.2856	-1.30761	0.413633	3.59101e-05	0.000162403		LOC115723168	49.5459	-2.41805	0.633346	5.56422e-06	1.57947e-05		LOC115706178	6870.85	-2.42547	0.241946	3.63642e-24	2.43498e-22
							LOC115694770	6484.67	-1.30669	0.301604	2.93072e-07	2.09832e-06		LOC115710301	76.6089	-2.41539	0.64121	6.75306e-06	1.8947e-05		LOC115711648	360.108	-2.42133	0.424664	2.37499e-09	2.29758e-08
							LOC115698033	918.808	-1.30425	0.194381	3.13624e-13	6.2869e-12		LOC115717258	214.034	-2.4075	0.478438	2.62334e-08	9.89834e-08		LOC115696900	346.094	-2.41985	0.414039	1.05388e-09	1.07521e-08
							LOC115715245	370.061	-1.30375	0.387456	1.70912e-05	8.31774e-05		LOC115714912	1511.74	-2.40717	0.387951	3.55083e-11	1.85596e-10		LOC115710511	130.249	-2.41969	0.281281	2.26501e-18	7.43773e-17
							LOC115722402	1624.85	-1.30354	0.441	7.37725e-05	0.000308891		LOC115724567	603.208	-2.40525	0.357396	1.16819e-12	7.19381e-12		LOC115694739	191.415	-2.4191	0.396867	2.39156e-10	2.69472e-09
							LOC115701221	308.14	-1.30224	0.47273	0.000143835	0.000560882		LOC115715996	13.1892	-2.40236	0.744899	4.54624e-05	0.00011397		LOC115721229	1359.12	-2.41895	0.309598	1.53454e-15	3.54619e-14
							LOC115703628	241.193	-1.30177	0.470548	0.000138534	0.000542209		LOC115699702	257.5	-2.40176	0.311957	1.02571e-15	8.84194e-15		LOC133033505	6.58984	-2.41612	1.34676	0.00167318	0.00523745
							LOC115715807	1376.56	-1.30155	0.300131	2.88674e-07	2.0715e-06		LOC115721012	20.2701	-2.39483	0.772815	6.84574e-05	0.000167006		LOC115694841	533.512	-2.41409	0.294125	6.39295e-17	1.75893e-15
							LOC115709008	34.9773	-1.30043	0.648695	0.00128922	0.00397954		LOC133029002	42.6664	-2.39375	0.926406	0.00031154	0.000690461		LOC115721142	119.745	-2.41193	0.525506	5.93039e-07	3.84593e-06
							LOC115707718	71.9639	-1.29981	0.375215	1.17636e-05	5.95709e-05		LOC115713923	1785.74	-2.39134	0.282611	2.06366e-18	2.35638e-17		LOC115716930	2668.87	-2.41141	0.328805	5.89065e-14	1.10791e-12
							LOC133036107	7.00553	-1.29961	1.07764	0.00705006	0.017794		LOC115696747	691.744	-2.39121	0.346676	3.68732e-13	2.40899e-12		LOC115722323	191.761	-2.40826	0.410539	9.27842e-10	9.54064e-09
							LOC115699118	221.867	-1.29877	0.545884	0.000458118	0.00158784		LOC115694757	1225.87	-2.39063	0.261379	4.77347e-21	6.8745e-20		LOC115722815	930.589	-2.40795	0.308566	1.65522e-15	3.78963e-14
							LOC115700632	829.229	-1.2984	0.291412	1.65227e-07	1.24598e-06		LOC115695866	1187.61	-2.38994	0.380646	2.22514e-11	1.19136e-10		LOC115715245	370.061	-2.40564	0.362077	7.3632e-12	1.0321e-10
							LOC115716826	893.503	-1.29767	0.294728	2.12198e-07	1.56153e-06		LOC115706447	43.5176	-2.38741	0.652472	1.01646e-05	2.78493e-05		LOC133033278	368.885	-2.40466	0.299916	3.0153e-16	7.61739e-15
							LOC115703436	245.125	-1.29741	0.591553	0.000779234	0.00254528		LOC115694843	12601.4	-2.38655	0.466417	1.70223e-08	6.55571e-08		LOC115711304	581.574	-2.4037	0.31297	4.32488e-15	9.40766e-14
							LOC115722321	28.4158	-1.29712	0.679905	0.00166057	0.00496218		LOC115698028	23.1357	-2.38635	1.1191	0.000988869	0.00202603		LOC115717268	167.984	-2.39989	0.378328	5.15054e-11	6.39674e-10
							LOC115711684	153.04	-1.29625	0.235547	6.64897e-10	7.92632e-09		LOC115723438	16657.9	-2.38581	0.33313	5.67429e-14	4.03388e-13		LOC115722002	663.04	-2.39767	0.283767	8.44769e-18	2.61561e-16
							LOC115710193	2.60463	-1.29529	1.35415	0.00955269	0.0232195		LOC115704224	129.985	-2.38426	0.497273	8.40005e-08	2.96404e-07		LOC115708081	376.746	-2.39589	0.358208	5.46718e-12	7.80109e-11
							LOC115701892	2565.51	-1.29523	0.238764	1.04292e-09	1.21324e-08		LOC115698557	1175.53	-2.38393	0.234156	2.02676e-25	4.24352e-24		LOC115695727	48.5531	-2.39495	0.595231	5.5319e-06	2.98422e-05
							LOC133033385	330.795	-1.29437	0.363606	8.1529e-06	4.26664e-05		LOC115710121	240.125	-2.38233	0.547612	6.39081e-07	2.03391e-06		LOC133038477	5136.81	-2.39204	0.290359	4.97875e-17	1.38874e-15
							LOC115707937	6.27002	-1.2936	0.970608	0.00583166	0.0150731		LOC115712234	23710.5	-2.3817	0.310677	1.31293e-15	1.11415e-14		LOC133035744	36.9914	-2.39016	0.685076	3.21855e-05	0.000150476
							LOC115724589	1056.67	-1.29343	0.422937	5.24239e-05	0.000227358		LOC115704008	1466.43	-2.3806	0.235569	4.36204e-25	8.86039e-24		LOC115700465	1894.83	-2.38856	0.296097	2.02993e-16	5.24738e-15
							LOC115695883	475.87	-1.29328	0.212845	2.09244e-11	3.17089e-10		LOC115708718	563.656	-2.37936	0.274512	3.47608e-19	4.20276e-18		LOC115700595	210.857	-2.38541	0.450134	2.04864e-08	1.7128e-07
							LOC115722200	244.788	-1.29281	0.417537	4.59085e-05	0.000202111		LOC115697474	3925.44	-2.37834	0.204954	3.41789e-32	1.13452e-30		LOC115698030	8661.85	-2.38456	0.230773	1.56706e-25	1.18899e-23
							LOC115701285	717.274	-1.29133	0.277981	6.60998e-08	5.4688e-07		LOC115704745	101.57	-2.37769	0.438358	3.35688e-09	1.40786e-08		LOC115704163	416.097	-2.3823	0.379125	7.46661e-11	9.01141e-10
							LOC115697928	275.626	-1.29054	0.427554	6.03738e-05	0.000258258		LOC115708335	720.304	-2.37764	0.336234	1.08143e-13	7.46846e-13		LOC115697813	105.389	-2.38157	0.419608	2.71762e-09	2.59807e-08
							LOC115714663	15.6549	-1.28932	0.597357	0.000866823	0.00279645		LOC115707428	1522.6	-2.37734	0.217498	7.06661e-29	1.87424e-27		LOC115694757	1225.87	-2.37857	0.257725	8.22537e-21	3.64986e-19
							LOC115721925	165.701	-1.28664	0.485223	0.000203337	0.000768252		LOC115697885	2340.48	-2.37728	0.296031	7.36097e-17	7.10799e-16		LOC115721966	429.426	-2.37775	0.485163	1.44813e-07	1.05414e-06
							LOC115709871	795.305	-1.28557	0.229314	3.68668e-10	4.58637e-09		LOC115715743	53.1366	-2.37458	0.578829	1.82238e-06	5.50379e-06		LOC115708859	295.413	-2.37581	0.340214	7.26935e-13	1.18046e-11
							LOC115694795	1375.81	-1.2844	0.312104	8.03133e-07	5.21298e-06		LOC115712850	1269.26	-2.37066	0.286269	9.36539e-18	1.00608e-16		LOC115725646	1100.03	-2.37531	0.368095	2.54949e-11	3.30098e-10
							LOC115707657	686.851	-1.28412	0.252945	7.20617e-09	7.24233e-08		LOC115721011	4.10445	-2.36982	1.40904	0.00264239	0.00505473		LOC115703034	50.6341	-2.37364	0.714215	5.2145e-05	0.000232338
							LOC115697142	37.3483	-1.28235	0.41467	4.70659e-05	0.000206742		LOC115724557	1153.1	-2.3698	0.23989	4.25856e-24	8.09163e-23		LOC115699139	31.9846	-2.37342	1.09819	0.000849013	0.00288203
							LOC115708909	6328.82	-1.28176	0.282203	1.10738e-07	8.6898e-07		LOC115697611	2338.38	-2.36757	0.196505	1.73315e-34	6.66773e-33		LOC115713848	10.5901	-2.37263	1.52595	0.00259009	0.00770415
							LOC115713864	19.6394	-1.28057	1.09996	0.00775196	0.019346		LOC133033409	55.327	-2.36703	0.462519	1.69015e-08	6.51613e-08		LOC133033886	66.6609	-2.37241	0.37571	6.1408e-11	7.53401e-10
							LOC115724736	137.509	-1.28043	0.356488	7.29004e-06	3.85226e-05		LOC115718429	76.4662	-2.36566	0.32368	1.93302e-14	1.44694e-13		LOC115696959	261.881	-2.37226	0.365919	2.09943e-11	2.74706e-10
							LOC115700524	1296.32	-1.27967	0.280897	1.03854e-07	8.21633e-07		LOC133037760	34.4327	-2.36499	0.569588	1.48613e-06	4.53039e-06		LOC115698247	616.652	-2.37152	0.224866	1.67001e-26	1.48504e-24
							LOC115720850	7415.17	-1.27833	0.312668	9.10508e-07	5.83833e-06		LOC115700775	794.771	-2.36241	0.310386	1.98936e-15	1.65148e-14		LOC115709616	21027.9	-2.37091	0.389717	2.53907e-10	2.84506e-09
							LOC115724703	12.0549	-1.27681	0.783538	0.00332053	0.00917002		LOC133035744	36.9914	-2.36048	0.683774	2.15046e-05	5.63018e-05		LOC115707234	146.092	-2.36818	0.545324	1.63005e-06	9.68663e-06
							LOC115714265	1172.04	-1.27639	0.296786	3.49315e-07	2.4567e-06		LOC115699293	651.764	-2.35996	0.47969	4.56582e-08	1.67122e-07		LOC133033649	59.0917	-2.36596	0.522988	7.7274e-07	4.89703e-06
							LOC115698716	199.938	-1.27386	0.416206	5.31357e-05	0.000230079		LOC115711601	724.288	-2.35872	0.32622	3.41703e-14	2.48599e-13		LOC115722492	525.264	-2.36413	0.364189	1.98318e-11	2.60722e-10
							LOC115725554	4256.72	-1.27291	0.359255	8.90417e-06	4.62281e-05		LOC115724843	733.873	-2.35662	0.194058	5.40153e-35	2.15024e-33		LOC133039417	70.3105	-2.35927	0.532061	1.12048e-06	6.88104e-06
							LOC133037832	155.998	-1.27164	0.415283	5.30082e-05	0.000229578		LOC115704592	5.70372	-2.35541	1.40408	0.00270675	0.00516561		LOC115706351	197.5	-2.3579	0.373492	6.16549e-11	7.55596e-10
							LOC115707266	1928.28	-1.27095	0.23811	1.74714e-09	1.94495e-08		LOC115711576	165.479	-2.35508	0.369543	1.20851e-11	6.66885e-11		LOC115702964	917.483	-2.35137	0.500778	3.6543e-07	2.45583e-06
							LOC115720648	1332.73	-1.27015	0.342368	4.58821e-06	2.53669e-05		LOC115708875	226.822	-2.35409	0.396809	1.84108e-10	8.89694e-10		LOC115714895	388.793	-2.35099	0.522199	8.42044e-07	5.29248e-06
							LOC133030342	90.2616	-1.2697	0.353921	7.50514e-06	3.95747e-05		LOC115706910	59.676	-2.3502	0.598109	3.66799e-06	1.06296e-05		LOC115714351	189.954	-2.3499	0.356525	1.0316e-11	1.41043e-10
							LOC133033859	83.5612	-1.26844	0.590862	0.000920045	0.00294889		LOC115722002	663.04	-2.34981	0.286358	1.73565e-17	1.79799e-16		LOC115697070	19.7957	-2.34961	0.688857	4.0451e-05	0.000184958
							LOC115724843	733.873	-1.26775	0.193919	1.05245e-12	1.91779e-11		LOC115707893	416.92	-2.34844	0.31391	5.30989e-15	4.22752e-14		LOC115698162	377.882	-2.34935	0.313592	1.81112e-14	3.70405e-13
							LOC115718746	1752.99	-1.26771	0.158839	2.22847e-17	7.31773e-16		LOC115718009	76.9146	-2.34805	0.391768	1.27588e-10	6.26857e-10		LOC115698816	1630.12	-2.3459	0.292951	3.26452e-16	8.19114e-15
							LOC115722832	12794.1	-1.26769	0.239941	2.37544e-09	2.58738e-08		LOC115721426	2505.71	-2.34791	0.387547	8.60995e-11	4.31687e-10		LOC115717276	199.852	-2.34352	0.402608	1.17836e-09	1.19508e-08
							LOC115701526	22.4464	-1.26731	0.705203	0.0022799	0.00657728		LOC115709775	108.536	-2.34582	0.627415	7.64561e-06	2.12677e-05		LOC115724674	719.083	-2.34315	0.323709	1.17381e-13	2.1302e-12
							LOC115705364	109.483	-1.26712	0.430097	7.94674e-05	0.000329966		LOC133033099	89.2608	-2.34525	0.480455	5.50594e-08	1.99057e-07		LOC115699155	2.89699	-2.34306	1.70764	0.00344183	0.00990746
							LOC115700813	2235.36	-1.26691	0.406885	4.44684e-05	0.000196419		LOC115707385	4676.94	-2.34502	0.369055	1.35858e-11	7.45539e-11		LOC115723047	15.2793	-2.34263	1.36836	0.00204923	0.00626464
							LOC115718641	101.139	-1.2658	0.321794	1.81258e-06	1.09123e-05		LOC115725645	3.73244	-2.34358	1.76755	0.00492075	0.00899885		LOC115706649	7.23421	-2.34149	1.32306	0.00185024	0.00572958
							LOC115725061	3111.77	-1.26578	0.308345	8.58113e-07	5.54072e-06		LOC115722837	3996.86	-2.3424	0.335629	2.04904e-13	1.37371e-12		LOC115705837	3532.25	-2.34067	0.372887	7.67309e-11	9.23054e-10
							LOC115707843	6582.15	-1.26531	0.249679	7.72109e-09	7.69375e-08		LOC115705057	45.1969	-2.34011	0.805914	0.000128987	0.000303478		LOC115707450	1452.86	-2.33771	0.268763	9.90791e-19	3.36793e-17
							LOC115694757	1225.87	-1.26419	0.27195	6.69911e-08	5.54048e-07		LOC115696554	566.126	-2.3381	0.416816	1.19302e-09	5.24809e-09		LOC115700841	1046.7	-2.33719	0.317344	4.64861e-14	8.87828e-13
							LOC115718796	185.828	-1.26322	0.515904	0.000390254	0.00137688		LOC115725225	597.096	-2.33576	0.406051	5.27387e-10	2.41816e-09		LOC115724675	359.073	-2.33578	0.369629	5.88544e-11	7.23755e-10
							LOC115717004	151.199	-1.26321	0.365565	1.2659e-05	6.35552e-05		LOC115713215	2070	-2.33272	0.385643	9.07821e-11	4.53806e-10		LOC115707802	795.717	-2.33413	0.442813	2.31523e-08	1.91338e-07
							LOC115716184	418.075	-1.263	0.322894	1.99847e-06	1.19366e-05		LOC115707091	117.106	-2.33228	0.377412	4.0628e-11	2.10687e-10		LOC115712047	37.6319	-2.3251	1.34538	0.00201891	0.00618936
							LOC133039948	333.65	-1.26236	0.317694	1.53313e-06	9.36858e-06		LOC115702709	936.139	-2.32866	0.585422	3.03921e-06	8.89858e-06		LOC115712261	205.751	-2.31434	0.449614	4.27537e-08	3.3776e-07
							LOC115724689	90.1132	-1.26131	0.469015	0.000186226	0.000710607		LOC115704295	39304.1	-2.32704	0.282991	1.49025e-17	1.56537e-16		LOC115700807	23.7638	-2.3126	0.85107	0.000253518	0.000979824
							LOC115697992	1773.12	-1.26117	0.191516	7.6842e-13	1.43673e-11		LOC115718695	134.451	-2.32662	0.358202	5.42005e-12	3.10175e-11		LOC115712087	1192.1	-2.3118	0.406807	2.53197e-09	2.43883e-08
							LOC115718004	101.415	-1.26031	0.534901	0.000514471	0.00175903		LOC115702815	2388.83	-2.32599	0.273627	1.4383e-18	1.66502e-17		LOC133030001	17.8408	-2.31042	1.28709	0.00180728	0.00561062
							LOC115714527	15890.1	-1.26012	0.464246	0.000172173	0.000660724		LOC115725554	4256.72	-2.3252	0.335113	2.70443e-13	1.79212e-12		LOC115723249	1243.73	-2.30811	0.257519	9.40014e-20	3.62174e-18
							LOC115712490	20.9044	-1.25908	0.800241	0.00386515	0.0104864		LOC115715245	370.061	-2.32141	0.370143	2.27496e-11	1.21475e-10		LOC133039577	1378.52	-2.30657	0.318879	1.20378e-13	2.17748e-12
							LOC133033057	294.966	-1.25896	0.328409	2.79209e-06	1.62108e-05		LOC133033278	368.885	-2.32075	0.311945	7.17444e-15	5.61955e-14		LOC115710309	60.7643	-2.30592	0.420035	7.25136e-09	6.5186e-08
							LOC115699278	1462.43	-1.25702	0.366649	1.41538e-05	7.03291e-05		LOC115716990	119.964	-2.3203	0.644951	1.29842e-05	3.50696e-05		LOC115716917	774.264	-2.30533	0.30546	1.17962e-14	2.45775e-13
							LOC115695606	9.66916	-1.25697	0.804671	0.00397411	0.0107493		LOC115724138	738.703	-2.31961	0.229329	3.86864e-25	7.90982e-24		LOC133031158	8513.52	-2.30447	0.339892	2.87768e-12	4.2863e-11
							LOC115724682	256.37	-1.25549	0.322844	2.2217e-06	1.31603e-05		LOC133036105	11.1771	-2.31662	1.02302	0.000764249	0.0015934		LOC115700322	257.399	-2.30438	0.318819	1.2519e-13	2.26085e-12
							LOC115709262	4369.7	-1.25479	0.180222	5.55993e-14	1.21896e-12		LOC115705581	6545.09	-2.31648	0.270361	8.01359e-19	9.43221e-18		LOC115713508	395.761	-2.29717	0.303597	1.01506e-14	2.12483e-13
							LOC115707366	79.4827	-1.25473	0.35794	1.05523e-05	5.39901e-05		LOC115717256	1795.7	-2.31162	0.291254	1.51979e-16	1.41425e-15		LOC115705062	749.96	-2.29638	0.752157	0.00010931	0.000456868
							LOC115700917	5201.2	-1.25363	0.384865	2.6958e-05	0.000125168		LOC115714415	659.289	-2.31131	0.182977	1.21664e-37	5.70954e-36		LOC115702703	50.4913	-2.29458	0.416022	6.27227e-09	5.70302e-08
							LOC115704880	917.745	-1.25258	0.45833	0.000163822	0.000630747		LOC115704622	87.8342	-2.3097	0.271688	1.4182e-18	1.6435e-17		LOC115715877	43.1761	-2.29316	1.20877	0.00150673	0.0047763
							LOC115724784	23.9572	-1.25174	0.663396	0.00186826	0.00550029		LOC115708081	376.746	-2.30946	0.367122	2.00782e-11	1.08192e-10		LOC115706921	19.9825	-2.29283	1.23679	0.0016379	0.00514005
							LOC115696799	159.164	-1.25088	0.470251	0.000207141	0.000780898		LOC133029974	21.3969	-2.3093	0.701748	3.81571e-05	9.6714e-05		LOC115701216	856.022	-2.29254	0.255126	7.61248e-20	2.98998e-18
							LOC115723415	1129.42	-1.25071	0.227654	7.39104e-10	8.74456e-09		LOC133031027	14.0575	-2.30882	1.00119	0.000692961	0.00145466		LOC115702257	130.724	-2.29209	0.482491	2.76954e-07	1.90677e-06
							LOC115714882	972.297	-1.24887	0.334113	4.20535e-06	2.34754e-05		LOC115702357	57.8936	-2.30746	0.375554	5.02002e-11	2.58418e-10		LOC115714165	288.456	-2.29125	0.418008	7.5203e-09	6.74945e-08
							LOC115704765	187.519	-1.24817	0.349651	8.27416e-06	4.324e-05		LOC115700506	1643.98	-2.3073	0.207294	7.41874e-30	2.07639e-28		LOC115720662	31.6314	-2.2896	0.721476	7.90347e-05	0.000339324
							LOC115718889	8407.61	-1.24769	0.260498	3.37739e-08	2.96887e-07		LOC115702505	18.2499	-2.30188	0.843725	0.000221808	0.000503793		LOC133030915	4.80001	-2.2882	1.57377	0.00326771	0.0094663
							LOC115721000	644.066	-1.24669	0.303598	8.75103e-07	5.63733e-06		LOC115718155	4831.34	-2.30074	0.339327	7.98381e-13	5.00712e-12		LOC115714486	42.0703	-2.28741	0.53589	2.11345e-06	1.23221e-05
							LOC115705533	54.2992	-1.24637	0.684526	0.00222032	0.00642539		LOC115708712	580.409	-2.30038	0.344787	1.6639e-12	1.00503e-11		LOC115712095	36.6419	-2.28735	1.08056	0.000972494	0.00325056
							LOC133031103	3.57972	-1.24576	1.03241	0.00780667	0.0194694		LOC115711221	23.8097	-2.30032	0.737775	6.766e-05	0.000165223		LOC115698889	117.207	-2.28032	0.480491	2.80862e-07	1.93069e-06
							LOC115697761	1000.88	-1.2454	0.28913	3.52428e-07	2.47624e-06		LOC133039943	86.3095	-2.30028	0.379424	8.2632e-11	4.14875e-10		LOC115724733	32.8179	-2.27829	0.432969	2.34687e-08	1.93809e-07
							LOC115699014	30.1134	-1.24509	0.619206	0.00137045	0.00419532		LOC115724740	48.2591	-2.29917	0.470461	5.32458e-08	1.92724e-07		LOC115725622	372.99	-2.27701	0.440859	3.82761e-08	3.04551e-07
							LOC115697275	15085	-1.24351	0.231379	1.47787e-09	1.66859e-08		LOC115709882	4233.86	-2.29646	0.301135	1.72372e-15	1.44417e-14		LOC115722999	588.714	-2.27655	0.408379	4.49968e-09	4.16801e-08
							LOC115706229	8985.89	-1.24324	0.23556	2.53761e-09	2.75188e-08		LOC115706638	2604.79	-2.29533	0.162716	3.02943e-46	2.59708e-44		LOC115706869	3195.25	-2.27568	0.337304	3.54968e-12	5.19506e-11
							LOC115710080	221.251	-1.2427	0.428376	9.55568e-05	0.000388986		LOC115722103	20.7736	-2.29504	0.844301	0.000229329	0.000519467		LOC115720938	97.0189	-2.27407	0.319207	2.59914e-13	4.47572e-12
							LOC115716622	38.9706	-1.24062	0.697894	0.00248851	0.00710898		LOC115722400	368.004	-2.29498	0.371429	4.03089e-11	2.09181e-10		LOC115717186	510.884	-2.27399	0.307954	3.9366e-14	7.59676e-13
							LOC133033872	1919.77	-1.24054	0.427671	9.59269e-05	0.00039022		LOC115709850	3043.3	-2.29433	0.842668	0.000226536	0.000513515		LOC115720519	38.0426	-2.27348	0.842075	0.000266298	0.00102229
							LOC115700576	137.995	-1.24001	0.515332	0.000456688	0.00158328		LOC115700807	23.7638	-2.29325	0.925849	0.000449407	0.00097101		LOC115722090	58.4403	-2.27154	0.435618	2.97314e-08	2.41138e-07
							LOC115725156	669.719	-1.23989	0.274842	1.35643e-07	1.04487e-06		LOC115707556	1231.31	-2.29188	0.695548	3.78942e-05	9.61261e-05		LOC115703704	586.071	-2.26981	0.326224	8.35372e-13	1.34574e-11
							LOC133037223	813.773	-1.23826	0.283164	2.62526e-07	1.89734e-06		LOC115709361	11500.4	-2.28908	0.275261	6.73714e-18	7.36451e-17		LOC115724732	8.13001	-2.26953	1.44012	0.00274908	0.00813404
							LOC115721781	2029.52	-1.23716	0.208532	5.51666e-11	7.82383e-10		LOC115718599	184.739	-2.28857	0.417826	2.45818e-09	1.04443e-08		LOC115704335	41.9981	-2.26718	0.694732	6.13937e-05	0.000269572
							LOC115697925	1211.49	-1.23693	0.295648	6.27906e-07	4.1856e-06		LOC115714847	4.99546	-2.2869	1.7452	0.00538326	0.00978387		LOC115712389	4.3824	-2.26661	1.17264	0.00142797	0.00456043
							LOC133038825	2108.14	-1.23643	0.197814	7.3987e-12	1.20499e-10		LOC115700322	257.399	-2.28682	0.333521	4.69953e-13	3.03927e-12		LOC115696554	566.126	-2.2615	0.398065	2.47298e-09	2.38719e-08
							LOC133039417	70.3105	-1.23584	0.54884	0.000718517	0.00236414		LOC115705246	310.55	-2.28573	0.498375	2.22349e-07	7.46936e-07		LOC133032565	20.2372	-2.26074	0.982863	0.000666313	0.00232972
							LOC115697141	63.9567	-1.23569	0.644191	0.00176709	0.00523788		LOC115716251	210.234	-2.28168	0.804421	0.000163605	0.000378626		LOC115718963	869.827	-2.25831	0.29682	7.2561e-15	1.53922e-13
							LOC133037947	782.147	-1.23438	0.752491	0.0034679	0.00952966		LOC133033490	93.4326	-2.2787	0.467739	5.72425e-08	2.06709e-07		LOC115709440	16412.9	-2.25737	0.666502	4.287e-05	0.000194936
							LOC115712423	16.2918	-1.23416	0.473642	0.000251382	0.000928165		LOC115701216	856.022	-2.27757	0.259311	1.19871e-19	1.51228e-18		LOC115711293	2595.8	-2.25629	0.223829	2.09328e-24	1.43629e-22
							LOC115706914	1170.88	-1.23286	0.274756	1.54098e-07	1.1692e-06		LOC115697732	685.561	-2.27643	0.186892	3.30673e-35	1.32849e-33		LOC115725527	642.913	-2.25513	0.404999	4.5878e-09	4.2461e-08
							LOC115698911	3056.21	-1.23213	0.362823	1.65727e-05	8.09731e-05		LOC115700696	1613.84	-2.27503	0.33539	7.73566e-13	4.8627e-12		LOC115718569	858.084	-2.2547	0.428398	2.29496e-08	1.89875e-07
							LOC115702312	6.65446	-1.23131	1.22818	0.0103533	0.0248961		LOC115700903	64.9822	-2.27174	0.519207	5.75078e-07	1.83854e-06		LOC115717126	33.292	-2.25295	0.709713	7.86368e-05	0.000337812
							LOC115708272	301.033	-1.22998	0.207786	6.07073e-11	8.53087e-10		LOC115715100	3826.09	-2.27079	0.261298	2.6997e-19	3.29518e-18		LOC115707816	360.211	-2.2511	0.395277	2.27243e-09	2.20797e-08
							LOC115694862	340.936	-1.22962	0.409395	6.86842e-05	0.000289413		LOC115695116	5.99999	-2.27075	1.48143	0.00388113	0.00723744		LOC133038914	660.451	-2.24861	0.369233	2.29141e-10	2.59218e-09
							LOC115714829	15.3511	-1.22949	0.574843	0.000993563	0.00315542		LOC115722745	323.571	-2.27059	0.533021	9.50448e-07	2.96292e-06		LOC115714099	2822.69	-2.24845	0.296335	8.45221e-15	1.78274e-13
							LOC115697474	3925.44	-1.22929	0.211738	1.2172e-10	1.6184e-09		LOC115699712	117.21	-2.27005	0.402879	1.0153e-09	4.49809e-09		LOC115702697	151.377	-2.24756	0.4547	1.10407e-07	8.18972e-07
							LOC115703704	586.071	-1.22842	0.348572	1.01825e-05	5.22548e-05		LOC115709740	2755.88	-2.26932	0.192386	3.39903e-33	1.20544e-31		LOC115700519	1694.54	-2.24512	0.226586	1.17411e-23	7.37334e-22
							LOC115714048	1835.68	-1.22809	0.258978	4.43615e-08	3.8092e-07		LOC133031706	649.158	-2.26852	0.396867	6.37136e-10	2.88914e-09		LOC115704994	104.992	-2.24445	0.324084	1.0283e-12	1.62937e-11
							LOC133029395	95.6116	-1.2258	0.785933	0.00420731	0.0112935		LOC115702703	50.4913	-2.26841	0.469994	7.12855e-08	2.54341e-07		LOC115720852	294.249	-2.24438	0.34514	1.73627e-11	2.30167e-10
							LOC115696938	285.521	-1.22551	0.294362	7.01416e-07	4.62157e-06		LOC115697400	207.397	-2.26698	0.296522	1.4645e-15	1.23651e-14		LOC115706483	3401.89	-2.24397	0.269509	2.32276e-17	6.78546e-16
							LOC115719660	995.241	-1.22502	0.335744	6.25454e-06	3.35694e-05		LOC115716632	259.188	-2.26604	0.283159	8.73863e-17	8.38623e-16		LOC115707937	6.27002	-2.24299	1.11952	0.00125601	0.00407448
							LOC115714351	189.954	-1.22235	0.377812	3.05403e-05	0.00014048		LOC115725426	81.3015	-2.26572	0.586307	4.81062e-06	1.37647e-05		LOC115714002	195.785	-2.24156	0.308812	9.69154e-14	1.77327e-12
							LOC115708804	160.899	-1.22225	0.539305	0.000703124	0.00231847		LOC115699640	1718.71	-2.26536	0.217194	1.43988e-26	3.23564e-25		LOC115717395	25.7699	-2.2415	0.961237	0.00062587	0.00220433
							LOC115702357	57.8936	-1.22209	0.338477	7.31698e-06	3.86375e-05		LOC115703599	2781.03	-2.26525	0.248362	5.67039e-21	8.10721e-20		LOC115718399	118.603	-2.23988	0.332682	3.80661e-12	5.53103e-11
							LOC115712250	21198.2	-1.22197	0.292174	6.47683e-07	4.30453e-06		LOC115718569	858.084	-2.26275	0.438435	1.32693e-08	5.1781e-08		LOC115720645	1822.25	-2.2396	0.340213	1.0273e-11	1.4054e-10
							LOC133033369	189.938	-1.22185	0.400485	5.89599e-05	0.000252697		LOC115722243	157.691	-2.25735	0.294389	1.22294e-15	1.04184e-14		LOC133030212	24.5292	-2.23916	0.624548	2.32524e-05	0.000112107
							LOC115715585	268.102	-1.21985	0.301793	1.21218e-06	7.56755e-06		LOC115710909	22.2181	-2.25715	1.04751	0.00105633	0.00215777		LOC115701793	1100.28	-2.23834	0.27268	6.13791e-17	1.69295e-15
							LOC115699876	1894.44	-1.21888	0.436731	0.000142378	0.000555786		LOC115696400	4.18085	-2.25629	1.60091	0.00483919	0.00886311		LOC133033369	189.938	-2.23828	0.377382	5.8341e-10	6.15923e-09
							LOC115709751	6333.94	-1.21864	0.401842	6.31386e-05	0.00026833		LOC115722492	525.264	-2.25335	0.374873	1.11118e-10	5.49408e-10		LOC115716038	2192.25	-2.23374	0.385824	1.31496e-09	1.32576e-08
							LOC115702619	239.492	-1.21806	0.563843	0.000952635	0.0030402		LOC133035140	3.29475	-2.2514	1.75525	0.00583547	0.0105573		LOC115700383	5038.41	-2.22915	0.226268	2.04914e-23	1.24127e-21
							LOC115706483	3401.89	-1.2178	0.287559	5.14067e-07	3.4906e-06		LOC115707414	645.246	-2.25035	0.423983	6.10976e-09	2.4807e-08		LOC115715096	1376.39	-2.22841	0.25253	3.15535e-19	1.15183e-17
							LOC133028958	13.623	-1.2172	0.878037	0.00607962	0.015625		LOC115713325	1470.73	-2.24807	0.313497	5.00054e-14	3.57414e-13		LOC133030689	14.8461	-2.22841	0.719627	9.7118e-05	0.000409761
							LOC115703179	3955.02	-1.21697	0.301626	1.25791e-06	7.82007e-06		LOC115723510	231.717	-2.24625	0.61011	9.72278e-06	2.66877e-05		LOC115719465	2160.21	-2.22519	0.36281	1.73165e-10	1.99153e-09
							LOC115705523	1775.81	-1.21516	0.274463	2.11295e-07	1.5554e-06		LOC133032801	12.8404	-2.24561	0.74387	9.5479e-05	0.000228443		LOC115722214	306.775	-2.22494	0.312609	2.64321e-13	4.54456e-12
							LOC115723228	763.511	-1.21497	0.429374	0.000126151	0.000499117		LOC115723918	6.78344	-2.24405	1.8476	0.00640201	0.0115219		LOC115709520	876.12	-2.22417	0.283658	1.17326e-15	2.74266e-14
							LOC115721126	11345.7	-1.21386	0.205182	6.4141e-11	8.97933e-10		LOC115722674	2900.72	-2.24361	0.361879	3.46237e-11	1.8119e-10		LOC115711225	17.1082	-2.22323	0.948333	0.000612608	0.00216173
							LOC115709429	1288.62	-1.21376	0.194414	8.136e-12	1.31831e-10		LOC115714354	737.392	-2.24102	0.286809	3.88736e-16	3.49349e-15		LOC115699646	770.525	-2.22045	0.332126	5.14089e-12	7.35912e-11
							LOC115705455	5158.62	-1.21146	0.381238	3.8271e-05	0.000172018		LOC115724983	358.821	-2.24039	0.419261	5.0235e-09	2.06663e-08		LOC115725060	639.802	-2.22037	0.487487	6.24682e-07	4.03115e-06
							LOC115717201	795.65	-1.21135	0.290767	7.10274e-07	4.67301e-06		LOC115716165	21.8015	-2.23881	0.746306	0.000101733	0.0002425		LOC133035689	12.1211	-2.2199	0.76242	0.000158217	0.000638585
							LOC115697299	19638.1	-1.20991	0.243052	1.36451e-08	1.30191e-07		LOC115701515	1333.41	-2.23859	0.211079	2.21216e-27	5.30505e-26		LOC115724788	2.31385	-2.21829	1.56654	0.00370184	0.0105683
							LOC115714258	1474.96	-1.20691	0.231112	3.69885e-09	3.89342e-08		LOC115705070	374.216	-2.23855	0.216276	3.25597e-26	7.10409e-25		LOC115698667	10995.8	-2.21674	0.277734	3.83051e-16	9.54666e-15
							LOC115714165	288.456	-1.20447	0.452792	0.000221583	0.000829017		LOC115714299	58.8692	-2.23828	0.54995	2.11672e-06	6.32259e-06		LOC115712602	962.686	-2.21646	0.374562	6.20081e-10	6.51774e-09
							LOC115700866	2281.83	-1.20373	0.306836	2.08535e-06	1.23989e-05		LOC115704765	187.519	-2.2375	0.339465	2.77164e-12	1.63203e-11		LOC133033099	89.2608	-2.21495	0.494665	8.63072e-07	5.41545e-06
							LOC115716676	14.7345	-1.203	0.765273	0.00425687	0.0114141		LOC115707701	2242.48	-2.23429	0.409456	2.71093e-09	1.14711e-08		LOC115709668	5949.46	-2.2148	0.28177	1.00148e-15	2.36097e-14
							LOC115699742	2985.11	-1.20297	0.385097	4.70309e-05	0.000206629		LOC133031103	3.57972	-2.23282	1.28836	0.00277758	0.00529149		LOC115707809	65.8688	-2.21111	0.545093	4.55528e-06	2.49984e-05
							LOC115716503	1.48943	-1.20296	1.35091	0.0121156	0.0286108		LOC115715779	551.705	-2.22804	0.381722	3.11155e-10	1.4659e-09		LOC115725477	93.9815	-2.21102	0.659554	4.70175e-05	0.000211674
							LOC115718712	15.5119	-1.20195	0.848588	0.00589799	0.0152162		LOC115712291	3.49295	-2.22751	1.49539	0.00439861	0.008119		LOC115714553	16.729	-2.20726	0.560609	7.01281e-06	3.72347e-05
							LOC115697695	10625.1	-1.20105	0.405145	8.20732e-05	0.000339581		LOC115703954	72.3353	-2.22515	0.509906	6.05297e-07	1.93062e-06		LOC115707305	375.518	-2.20705	0.329901	4.93383e-12	7.08553e-11
							LOC115722789	119.331	-1.2008	0.358348	2.06464e-05	9.86653e-05		LOC115713815	24.0563	-2.2241	0.884296	0.000427497	0.000926244		LOC115699593	324.022	-2.20638	0.275752	3.24442e-16	8.14991e-15
							LOC115705194	1294.92	-1.20047	0.13572	1.5603e-20	6.90976e-19		LOC115704880	917.745	-2.22278	0.42735	1.06516e-08	4.19647e-08		LOC115724673	357.182	-2.20622	0.331795	6.45832e-12	9.11008e-11
							LOC115699607	48.234	-1.2004	0.288447	7.39934e-07	4.84949e-06		LOC115716728	114.785	-2.22	0.33274	1.60306e-12	9.6936e-12		LOC115702891	668.948	-2.20613	0.233863	1.16797e-21	5.83487e-20
							LOC115697736	711.366	-1.19905	0.430585	0.00014989	0.000582859		LOC115715585	268.102	-2.21845	0.294399	3.2981e-15	2.68572e-14		LOC115706985	32.7124	-2.20365	0.47936	5.13703e-07	3.37275e-06
							LOC133034686	5431.93	-1.19886	0.198974	3.37839e-11	4.94112e-10		LOC115707450	1452.86	-2.21478	0.272666	3.19775e-17	3.22068e-16		LOC115724716	40.7515	-2.20269	0.874651	0.00041461	0.00151949
							LOC115725639	710.282	-1.19636	0.243083	1.88713e-08	1.75388e-07		LOC133038935	29.6717	-2.21473	0.643176	2.33898e-05	6.09226e-05		LOC115725620	588.475	-2.20106	0.262161	1.26054e-17	3.80232e-16
							LOC115702557	253.641	-1.1946	0.582292	0.00132782	0.00408283		LOC115724103	1222.02	-2.21422	0.297127	6.17771e-15	4.8792e-14		LOC115715100	3826.09	-2.198	0.258313	4.81221e-18	1.51961e-16
							LOC115707958	342.023	-1.19358	0.46012	0.000277269	0.00101248		LOC133037224	14.8552	-2.21355	0.886728	0.000453763	0.000980033		LOC115721021	169.766	-2.19425	0.483949	6.69046e-07	4.29251e-06
							LOC115715735	79.2457	-1.19344	0.294808	1.23943e-06	7.71817e-06		LOC115707746	909.248	-2.21226	0.456662	6.4802e-08	2.32121e-07		LOC115715811	11.8949	-2.19402	0.866293	0.000401742	0.00147732
							LOC115720645	1822.25	-1.19343	0.368779	3.19388e-05	0.000146428		LOC115708013	20.9754	-2.21222	0.551576	2.70602e-06	7.9702e-06		LOC115698097	133.387	-2.1936	0.346427	4.93434e-11	6.13852e-10
							LOC133033099	89.2608	-1.19303	0.486003	0.000424278	0.00148187		LOC115701203	2857.16	-2.20803	0.350646	1.84838e-11	9.98473e-11		LOC115711679	457.63	-2.19325	0.3946	4.5953e-09	4.25127e-08
							LOC115705850	482.177	-1.19222	1.20604	0.0113752	0.0270376		LOC115696813	2.95095	-2.20465	1.47032	0.00444496	0.00819769		LOC115707498	153.987	-2.19257	0.47216	4.15154e-07	2.76326e-06
							LOC115706781	233.961	-1.19204	0.505224	0.000563316	0.00190668		LOC115698543	198.371	-2.19684	0.321631	5.38577e-13	3.45842e-12		LOC115722200	244.788	-2.19216	0.385334	2.23238e-09	2.17285e-08
							LOC115713375	5537.32	-1.19144	0.28722	8.00001e-07	5.1972e-06		LOC115718049	77.1647	-2.19668	0.369984	1.69326e-10	8.21724e-10		LOC115709667	5811.63	-2.1918	0.323219	2.64111e-12	3.95917e-11
							LOC133035771	1094.99	-1.19117	0.193359	1.46743e-11	2.27492e-10		LOC115713904	7.35723	-2.19563	1.14003	0.00191481	0.00374247		LOC115700506	1643.98	-2.19128	0.205129	3.8059e-27	3.57e-25
							LOC115713814	95.8081	-1.19075	0.52058	0.000695207	0.00229407		LOC115698645	196.911	-2.19539	0.303106	2.87718e-14	2.10803e-13		LOC115723352	1266.95	-2.18994	0.310157	3.83145e-13	6.45769e-12
							LOC115725477	93.9815	-1.19034	0.663071	0.00258265	0.00733361		LOC115698660	337.832	-2.19508	0.295678	7.54798e-15	5.90152e-14		LOC115706025	1420.2	-2.18956	0.182673	1.35266e-33	2.46483e-31
							LOC115701200	783.492	-1.1903	0.266204	1.80329e-07	1.34648e-06		LOC115707383	1314.44	-2.19505	0.233672	4.24985e-22	6.73512e-21		LOC115697899	16.8215	-2.18787	1.04139	0.0010541	0.00348974
							LOC115709667	5811.63	-1.18687	0.349137	1.76414e-05	8.56301e-05		LOC115723346	39479.3	-2.19218	0.534622	1.8745e-06	5.65101e-06		LOC115705586	931.735	-2.18701	0.28531	4.461e-15	9.67536e-14
							LOC133033698	7.85153	-1.18679	0.78468	0.0049793	0.0130907		LOC115722264	49.5696	-2.18961	0.593662	9.62478e-06	2.64454e-05		LOC115721778	587.233	-2.18215	0.231146	1.07402e-21	5.37761e-20
							LOC115716294	10148.2	-1.18665	0.470813	0.000351657	0.00125163		LOC133039427	5.20027	-2.18768	1.36038	0.00372927	0.00697397		LOC115699909	556.439	-2.17811	0.277877	1.15527e-15	2.70346e-14
							LOC133037792	231.035	-1.18639	0.469198	0.000343201	0.00122428		LOC115717123	1314.05	-2.18736	0.183256	6.00361e-34	2.20825e-32		LOC115709170	299.234	-2.17594	0.330353	9.47533e-12	1.30431e-10
							LOC115707345	6371.88	-1.18562	0.228535	4.69108e-09	4.86188e-08		LOC115707345	6371.88	-2.18692	0.220175	2.23109e-24	4.34155e-23		LOC133037378	10.7634	-2.17566	1.17285	0.00176076	0.00548457
							LOC115697038	653.387	-1.18517	0.553932	0.00106188	0.00334752		LOC115725657	118.137	-2.18652	0.41352	6.68502e-09	2.69967e-08		LOC115698645	196.911	-2.17184	0.301076	1.26722e-13	2.28665e-12
							LOC115704873	259.007	-1.18474	0.381144	5.12642e-05	0.000222937		LOC115721021	169.766	-2.18347	0.493094	4.54585e-07	1.47187e-06		LOC115710028	822.841	-2.17084	0.398594	8.20217e-09	7.30538e-08
							LOC115717103	1995.93	-1.18153	0.224402	3.10281e-09	3.30673e-08		LOC115709225	4404.19	-2.1815	0.244814	3.60993e-20	4.74335e-19		LOC115721000	644.066	-2.16958	0.284838	6.36033e-15	1.36352e-13
							LOC133036604	77.5018	-1.18127	0.307892	3.13768e-06	1.80196e-05		LOC115709300	5129.63	-2.18086	0.339078	7.68362e-12	4.33336e-11		LOC115714539	126.963	-2.16879	0.535256	4.5124e-06	2.47875e-05
							LOC133029061	36.206	-1.18019	0.65574	0.00259682	0.00736914		LOC115712859	2236.15	-2.18025	0.291745	5.16684e-15	4.11664e-14		LOC115697736	711.366	-2.16864	0.397772	7.93797e-09	7.08426e-08
							LOC115721329	292.938	-1.17893	0.280259	6.32366e-07	4.2128e-06		LOC115704951	13.756	-2.17936	0.890469	0.000532494	0.00113737		LOC115724786	9.37598	-2.16836	0.920817	0.000608579	0.00214888
							LOC115716967	1197.88	-1.17827	0.248093	4.75383e-08	4.0569e-07		LOC133035001	56.8746	-2.17595	0.631824	2.36787e-05	6.16382e-05		LOC115710836	18.4384	-2.16651	0.711095	0.000110533	0.00046137
							LOC115717397	118.769	-1.17785	0.2636	1.88267e-07	1.39932e-06		LOC115724011	525.66	-2.17546	0.848263	0.000386617	0.000844137		LOC115722415	2300.71	-2.16404	0.290459	2.21786e-14	4.48638e-13
							LOC115697813	105.389	-1.17761	0.432792	0.000190923	0.000726783		LOC115699550	518.615	-2.17529	0.347263	2.24244e-11	1.19914e-10		LOC115716064	3673.47	-2.16283	0.417062	3.12751e-08	2.52369e-07
							LOC115700881	988.319	-1.1773	0.553206	0.00110985	0.00348539		LOC115724465	3719.23	-2.17444	0.302312	4.0978e-14	2.95952e-13		LOC115708875	226.822	-2.16268	0.387035	3.7886e-09	3.54629e-08
							LOC115698309	1907.12	-1.17648	0.286294	9.81795e-07	6.24679e-06		LOC133033219	1188.1	-2.1743	0.34228	1.27768e-11	7.02917e-11		LOC115714787	1789.15	-2.16173	0.342649	5.52166e-11	6.82334e-10
							LOC115703117	1208.62	-1.17613	0.198726	6.97832e-11	9.702e-10		LOC115697887	16.752	-2.17286	0.793073	0.000233899	0.000529048		LOC115708117	218.701	-2.16155	0.380512	2.26622e-09	2.2029e-08
							LOC115722556	252.347	-1.17522	0.406578	0.000110133	0.000442182		LOC115707987	58.4302	-2.17278	0.592674	1.05134e-05	2.87275e-05		LOC115709311	335.469	-2.16143	0.388422	4.2938e-09	3.99062e-08
							LOC115725387	892.294	-1.1749	0.231342	8.69886e-09	8.55683e-08		LOC115699007	134.646	-2.17246	0.435782	3.19884e-08	1.19477e-07		LOC115697732	685.561	-2.16105	0.186293	1.28792e-31	1.96108e-29
							LOC115708130	472.789	-1.17461	0.246277	4.33403e-08	3.73449e-07		LOC115707229	178.006	-2.17158	0.397621	2.59054e-09	1.09852e-08		LOC115722094	30.305	-2.16049	0.629823	3.66762e-05	0.000169582
							LOC115712176	88.4196	-1.17276	0.366374	3.76834e-05	0.000169652		LOC115714419	606.834	-2.17022	0.452513	8.15381e-08	2.88136e-07		LOC115722006	23.9841	-2.16021	0.734502	0.00014641	0.000595362
							LOC115710033	1319.89	-1.17211	0.250533	6.87695e-08	5.67489e-07		LOC115701908	1267.44	-2.17001	0.226462	6.8875e-23	1.18091e-21		LOC115707440	58.7829	-2.15861	0.469751	4.98553e-07	3.27813e-06
							LOC115712905	1720.6	-1.17171	0.25505	1.04241e-07	8.24102e-07		LOC133032744	187.216	-2.16963	0.371493	2.97964e-10	1.40619e-09		LOC115696981	107.594	-2.1579	0.467035	4.46238e-07	2.95511e-06
							LOC115702881	1104.36	-1.17111	0.311231	4.35017e-06	2.41772e-05		LOC115713254	610.092	-2.1692	0.37403	3.78503e-10	1.7626e-09		LOC115697283	1184.22	-2.15647	0.345011	7.89435e-11	9.46598e-10
							LOC115702125	2700.28	-1.16943	0.298561	2.29633e-06	1.35735e-05		LOC115716805	12.7136	-2.16881	1.03854	0.00134778	0.00270738		LOC115697585	5.74671	-2.15413	1.56677	0.00419142	0.0117889
							LOC115715822	190.616	-1.16805	0.292346	1.64604e-06	9.99811e-06		LOC115722403	399.949	-2.16856	0.337278	7.74294e-12	4.36342e-11		LOC133028929	25.6402	-2.15243	0.824664	0.000336556	0.00125938
							LOC115725423	1427.79	-1.16724	0.224309	4.52177e-09	4.69298e-08		LOC115697758	69.82	-2.16842	0.330518	3.27875e-12	1.92025e-11		LOC115717243	1671.78	-2.15037	0.373365	1.43788e-09	1.43343e-08
							LOC115725596	1289.12	-1.1659	0.16068	8.19187e-15	2.03479e-13		LOC115707388	300.719	-2.16737	0.371452	3.07402e-10	1.44948e-09		LOC133036154	8.15325	-2.1503	1.34497	0.0029191	0.00857486
							LOC115722002	663.04	-1.16533	0.295955	2.1231e-06	1.26065e-05		LOC115706143	895.583	-2.16721	0.289927	5.05249e-15	4.02997e-14		LOC115705523	1775.81	-2.14951	0.259698	3.25693e-17	9.27079e-16
							LOC115722415	2300.71	-1.16527	0.30933	4.32997e-06	2.4089e-05		LOC115719126	2722.26	-2.16708	0.201263	3.67867e-28	9.24977e-27		LOC115702441	5.8607	-2.14849	1.59187	0.00436744	0.0121991
							LOC115725077	4799.21	-1.16518	0.256407	1.34937e-07	1.04015e-06		LOC115717347	8196.7	-2.16675	0.275515	2.48522e-16	2.2709e-15		LOC115695638	264.303	-2.14814	0.398641	1.08525e-08	9.47982e-08
							LOC115704675	2.53837	-1.16481	1.38317	0.0135575	0.0315394		LOC115712190	50.9814	-2.16663	0.484587	3.74268e-07	1.22313e-06		LOC115714748	44.4707	-2.14641	0.438667	1.27838e-07	9.37944e-07
							LOC115723670	3529.9	-1.16477	0.226665	6.47762e-09	6.56652e-08		LOC115705523	1775.81	-2.16517	0.263271	1.34155e-17	1.41601e-16		LOC115715878	162.348	-2.14359	0.343522	8.29508e-11	9.92425e-10
							LOC115696250	304.156	-1.16374	0.325504	9.38694e-06	4.85305e-05		LOC115720319	5.83674	-2.16493	1.69425	0.00655034	0.0117743		LOC115719617	109.142	-2.1431	0.440848	1.47816e-07	1.07459e-06
							LOC115723562	13.8499	-1.16335	0.705468	0.00382931	0.0103994		LOC133030616	580.338	-2.16465	0.350723	3.97844e-11	2.06607e-10		LOC115713215	2070	-2.13927	0.382942	3.71903e-09	3.4841e-08
							LOC115725260	2175.27	-1.16219	0.261669	2.22227e-07	1.63101e-06		LOC115698674	957.503	-2.16426	0.349745	3.59668e-11	1.87857e-10		LOC115695882	5687.41	-2.13884	0.245201	7.19877e-19	2.50447e-17
							LOC115714225	1989.74	-1.16193	0.169148	1.37053e-13	2.86356e-12		LOC115709056	79.4068	-2.16399	0.526778	1.82112e-06	5.50074e-06		LOC115717012	254.257	-2.13883	0.4989	1.77821e-06	1.04972e-05
							LOC115712493	85.1693	-1.16121	0.525714	0.000912124	0.00292624		LOC115723426	94.741	-2.16308	0.414174	9.37707e-09	3.71517e-08		LOC115713078	419.791	-2.1382	0.417095	4.10051e-08	3.24754e-07
							LOC115704995	602.516	-1.16063	0.394925	9.62186e-05	0.000391263		LOC133038808	276.595	-2.1619	0.293242	1.08592e-14	8.35252e-14		LOC115704583	709.639	-2.13806	0.483699	1.03154e-06	6.37311e-06
							LOC115700348	20087.9	-1.1602	0.255676	1.41032e-07	1.08262e-06		LOC115714610	271.348	-2.16092	0.400178	3.6187e-09	1.51184e-08		LOC115719041	958.179	-2.13736	0.357345	3.92943e-10	4.28632e-09
							LOC115701158	615.616	-1.15813	0.275318	6.64362e-07	4.40221e-06		LOC115724784	23.9572	-2.15922	0.72264	0.000110419	0.000261999		LOC115714354	737.392	-2.13072	0.280308	6.86808e-15	1.4639e-13
							LOC115722765	686.494	-1.15752	0.494036	0.000626352	0.0020917		LOC115703731	3.16215	-2.15904	1.67293	0.00648872	0.0116703		LOC115721856	89.9953	-2.12847	0.416231	4.32143e-08	3.41278e-07
							LOC115723305	1465.02	-1.15735	0.299546	2.95373e-06	1.70779e-05		LOC133037298	268.836	-2.15773	0.216316	1.42813e-24	2.81426e-23		LOC115699278	1462.43	-2.12755	0.33995	7.26102e-11	8.79672e-10
							LOC115697753	9.90567	-1.15684	1.0244	0.0104173	0.0250336		LOC115701055	56.0936	-2.1577	0.483802	3.93623e-07	1.28464e-06		LOC115704833	66.4053	-2.12609	0.399771	1.528e-08	1.30549e-07
							LOC115707282	11554.5	-1.15637	0.253285	1.24615e-07	9.67969e-07		LOC115717186	510.884	-2.15739	0.317088	6.32504e-13	4.02713e-12		LOC115709225	4404.19	-2.12534	0.242097	4.33575e-19	1.55214e-17
							LOC115700383	5038.41	-1.15543	0.236674	2.57268e-08	2.32518e-07		LOC115711304	581.574	-2.1564	0.320579	1.07073e-12	6.61235e-12		LOC115715882	195.851	-2.1232	0.511406	2.99066e-06	1.69779e-05
							LOC133034876	79.3981	-1.15537	0.357045	3.43892e-05	0.000156309		LOC115700877	380.439	-2.15552	0.443238	5.85768e-08	2.11142e-07		LOC115699594	737.714	-2.11916	0.291738	8.30324e-14	1.53696e-12
							LOC115725263	3138.03	-1.15526	0.25002	9.55439e-08	7.62123e-07		LOC115715801	71.7014	-2.15319	0.469383	2.19345e-07	7.37188e-07		LOC115716063	58.5443	-2.11901	0.571697	1.48568e-05	7.4071e-05
							LOC115699080	2002.42	-1.15509	0.320392	8.49844e-06	4.43284e-05		LOC115725291	77.4667	-2.15312	0.386496	1.39884e-09	6.09803e-09		LOC115714433	89.4162	-2.11834	0.448486	2.71571e-07	1.87296e-06
							LOC115724618	589.993	-1.15465	0.175417	1.02472e-12	1.87341e-11		LOC115722038	328.914	-2.15309	0.434584	3.72107e-08	1.37589e-07		LOC115698612	137.534	-2.11643	0.592668	2.31716e-05	0.000111814
							LOC133032668	2.9251	-1.15393	1.60347	0.0146246	0.0336563		LOC115725058	1458.5	-2.15078	0.380027	8.45045e-10	3.77763e-09		LOC115724135	2146.54	-2.1162	0.41424	4.36887e-08	3.4478e-07
							LOC133031169	59.644	-1.1538	0.305667	4.30749e-06	2.39819e-05		LOC115713375	5537.32	-2.15036	0.273522	2.50996e-16	2.29255e-15		LOC133031819	83.4325	-2.1127	0.540255	7.28284e-06	3.85839e-05
							LOC115703128	224.095	-1.15323	0.523232	0.000937275	0.0029972		LOC115697814	15271.1	-2.14963	0.320045	1.14113e-12	7.03316e-12		LOC133036639	10.6688	-2.11158	0.95821	0.000868939	0.00294113
							LOC115700942	35.1009	-1.15304	0.353971	3.19607e-05	0.000146498		LOC115717409	735.055	-2.14784	0.247345	2.64098e-19	3.23075e-18		LOC115724111	3233.52	-2.11044	0.226108	2.75062e-21	1.30104e-19
							LOC115709712	1245.21	-1.15256	0.21307	1.5084e-09	1.69961e-08		LOC115704518	59.0728	-2.14693	0.589201	1.15111e-05	3.13121e-05		LOC133030616	580.338	-2.10726	0.341864	1.26366e-10	1.48088e-09
							LOC115707436	34.3096	-1.15238	0.707563	0.00409096	0.0110109		LOC133030418	9.33621	-2.14631	1.10286	0.00192377	0.00375898		LOC115699079	4414.02	-2.10418	0.277031	6.94761e-15	1.47801e-13
							LOC115703656	2171.88	-1.15128	0.284974	1.41264e-06	8.6866e-06		LOC115698162	377.882	-2.14629	0.325217	2.50226e-12	1.48263e-11		LOC115711588	2595.46	-2.10314	0.148207	3.33447e-46	1.42555e-43
							LOC115706195	709.849	-1.15053	0.206224	5.7419e-10	6.9374e-09		LOC115714118	1584.7	-2.14569	0.343167	2.37737e-11	1.2656e-10		LOC115706143	895.583	-2.10062	0.28441	3.3209e-14	6.48743e-13
							LOC115710361	4562.98	-1.14934	0.383985	8.18114e-05	0.000338687		LOC115708252	2339.14	-2.14424	0.273545	2.99888e-16	2.71521e-15		LOC115714613	11.5463	-2.0968	1.53288	0.00448874	0.0125018
							LOC115711495	120.638	-1.14925	0.32675	1.21478e-05	6.12932e-05		LOC115701491	88.8442	-2.14417	0.62459	2.49106e-05	6.46364e-05		LOC115723471	9.04218	-2.09128	1.17225	0.00213577	0.00648905
							LOC115725595	589.401	-1.14843	0.301701	3.82656e-06	2.1569e-05		LOC115706861	7044.85	-2.14335	0.209824	1.23117e-25	2.6104e-24		LOC133031045	14.8932	-2.08962	0.645816	6.40167e-05	0.000279598
							LOC115697399	3476.83	-1.1483	0.205988	5.93505e-10	7.14359e-09		LOC115700827	325.106	-2.1426	0.430162	3.24903e-08	1.2131e-07		LOC115705983	1552.29	-2.08861	0.326494	2.88965e-11	3.69407e-10
							LOC115721856	89.9953	-1.14726	0.44874	0.00033752	0.00120672		LOC115696997	26.8427	-2.14212	0.613803	2.03198e-05	5.33924e-05		LOC115704484	65.5173	-2.08783	0.506701	3.27652e-06	1.84734e-05
							LOC115702097	1281.83	-1.14698	0.168479	2.22968e-13	4.56007e-12		LOC115719488	169.432	-2.14129	0.265231	4.55581e-17	4.51538e-16		LOC115706491	2582.01	-2.08462	0.351199	4.79266e-10	5.14464e-09
							LOC115701325	355.059	-1.14681	0.246198	8.14018e-08	6.58771e-07		LOC115720401	1773.93	-2.14025	0.217107	4.52506e-24	8.56811e-23		LOC115725202	4306.63	-2.08433	0.247897	1.00655e-17	3.08217e-16
							LOC133039515	130.553	-1.14665	0.305079	4.68031e-06	2.58248e-05		LOC115725387	892.294	-2.13921	0.228128	4.76135e-22	7.49664e-21		LOC115714581	869.042	-2.08386	0.438853	2.33359e-07	1.63241e-06
							LOC115718871	3671.85	-1.14637	0.449819	0.000346585	0.00123536		LOC115722881	34.8908	-2.13831	0.714459	0.000109985	0.000261141		LOC133037492	412.41	-2.08344	0.268529	1.92836e-15	4.37442e-14
							LOC115704878	936.159	-1.14503	0.157736	8.65746e-15	2.13612e-13		LOC115700443	26.6224	-2.13831	0.828367	0.000379156	0.000828844		LOC115722117	5.47203	-2.08291	1.10372	0.0017378	0.00542751
							LOC115711646	387.564	-1.14427	0.267441	4.96473e-07	3.38353e-06		LOC115703192	15.9564	-2.13317	0.785331	0.000257569	0.000578734		LOC115702588	87.386	-2.08262	0.449986	3.99896e-07	2.6713e-06
							LOC115716156	545.023	-1.14323	0.255097	1.93287e-07	1.43232e-06		LOC115697274	2770.53	-2.13278	0.216739	5.36206e-24	1.01002e-22		LOC115715335	142.604	-2.0821	0.404996	3.56733e-08	2.84964e-07
							LOC115715096	1376.39	-1.1406	0.263515	3.99028e-07	2.77212e-06		LOC115719149	51.1883	-2.12388	0.453805	1.41322e-07	4.85531e-07		LOC115702448	49.6677	-2.07948	0.557798	1.34933e-05	6.77745e-05
							LOC115714415	659.289	-1.14056	0.176187	2.2418e-12	3.92206e-11		LOC115702750	966.097	-2.12373	0.316934	1.25153e-12	7.67231e-12		LOC115718863	5.88984	-2.07853	1.25996	0.00280333	0.00827195
							LOC133035359	581.466	-1.13961	0.420636	0.000212731	0.00079926		LOC115714304	149.237	-2.12318	0.324557	3.626e-12	2.11452e-11		LOC133035435	28.696	-2.07561	0.85102	0.000511772	0.001838
							LOC115715811	11.8949	-1.13941	0.695834	0.00410239	0.0110385		LOC115699594	737.714	-2.12283	0.296268	4.84336e-14	3.46922e-13		LOC115718429	76.4662	-2.07411	0.311142	4.94053e-12	7.09057e-11
							LOC115720895	225.927	-1.13917	0.243456	7.49903e-08	6.1111e-07		LOC115718623	208.952	-2.1226	0.506207	1.27414e-06	3.91316e-06		LOC115714685	28.1448	-2.07287	0.579319	2.21439e-05	0.000107438
							LOC115714642	24.4474	-1.13889	0.800212	0.00653552	0.0166389		LOC115712528	95.3859	-2.12224	0.581345	1.12997e-05	3.0764e-05		LOC115714610	271.348	-2.07278	0.397649	2.45809e-08	2.02317e-07
							LOC115714168	2369.88	-1.13878	0.253154	1.80682e-07	1.34835e-06		LOC115697466	5190.4	-2.11994	0.191965	1.71239e-29	4.66675e-28		LOC115696989	251.518	-2.07231	0.756658	0.000245928	0.000953143
							LOC115706754	10499.3	-1.13843	0.20893	1.26192e-09	1.44906e-08		LOC115715807	1376.56	-2.11776	0.286401	8.96218e-15	6.97218e-14		LOC115702309	29403.9	-2.07189	0.325947	3.64415e-11	4.61876e-10
							LOC115700585	88.1042	-1.13785	0.520416	0.00101192	0.00320731		LOC133036538	2.27814	-2.11479	1.46505	0.00544858	0.00989433		LOC133037713	65.1818	-2.07076	0.584629	2.48594e-05	0.000119054
							LOC115722440	4769.84	-1.13781	0.405156	0.000155192	0.000600851		LOC115711214	757.876	-2.11403	0.275303	1.02641e-15	8.84451e-15		LOC115707958	342.023	-2.0706	0.427477	1.47978e-07	1.07542e-06
							LOC115709225	4404.19	-1.13749	0.254119	2.0153e-07	1.48993e-06		LOC115698978	819.925	-2.1138	0.483146	5.75618e-07	1.84e-06		LOC115696958	165.803	-2.06914	0.416324	8.11769e-08	6.11744e-07
							LOC115695603	41.8394	-1.13573	0.419166	0.000214212	0.000804418		LOC115713952	179.418	-2.11176	0.233659	1.0865e-20	1.50787e-19		LOC115705239	3528.62	-2.06829	0.323451	2.85212e-11	3.65449e-10
							LOC115723284	932.603	-1.13564	0.346761	3.11372e-05	0.00014296		LOC115703182	4873.4	-2.10958	0.770757	0.000246137	0.000554713		LOC133032131	4.1485	-2.06718	1.56127	0.00492996	0.0135662
							LOC115710511	130.249	-1.1339	0.25174	1.7818e-07	1.33326e-06		LOC115707759	111349	-2.10941	0.22688	9.85017e-22	1.51154e-20		LOC115725090	5418.1	-2.06317	0.336397	1.43183e-10	1.66306e-09
							LOC115700557	1024.83	-1.13201	0.179158	6.43777e-12	1.05935e-10		LOC115710150	3254.36	-2.10932	0.495901	9.82883e-07	3.06009e-06		LOC115713903	2.22676	-2.06313	1.6513	0.00545848	0.0148474
							LOC115709000	12.0013	-1.13197	0.723759	0.00490977	0.0129354		LOC115704444	116.374	-2.1061	0.554854	6.49718e-06	1.82738e-05		LOC133039803	4.4876	-2.0613	1.56674	0.00501918	0.0137755
							LOC133032721	510.829	-1.13196	0.228557	1.91581e-08	1.77682e-07		LOC133039394	16.5852	-2.1052	0.899985	0.000756793	0.00157816		LOC115719296	2371.86	-2.06127	0.238765	1.42487e-18	4.75619e-17
							LOC115707428	1522.6	-1.13139	0.222296	9.33477e-09	9.14594e-08		LOC115721967	4329.04	-2.10493	0.198695	2.2565e-27	5.40543e-26		LOC115697901	273.426	-2.06006	0.375396	5.73222e-09	5.23984e-08
							LOC115716326	173.64	-1.12973	0.396612	0.000138374	0.000541677		LOC115706025	1420.2	-2.10408	0.184187	2.29914e-31	7.25563e-30		LOC115724676	121.948	-2.05852	0.343585	3.32605e-10	3.66591e-09
							LOC115714180	79.3582	-1.12868	0.640141	0.00310458	0.00862831		LOC115698708	226.465	-2.10369	0.542169	4.65817e-06	1.33498e-05		LOC115722043	38.2709	-2.05838	0.494871	2.74523e-06	1.56847e-05
							LOC115715882	195.851	-1.12852	0.535677	0.0012811	0.00395558		LOC115713286	1542.76	-2.1036	0.39141	4.08432e-09	1.69596e-08		LOC115701529	433.421	-2.05505	0.296349	7.79698e-13	1.26153e-11
							LOC115708054	407.304	-1.1283	0.478769	0.000635198	0.00211927		LOC115705099	8.99846	-2.10061	0.960495	0.00112648	0.00229094		LOC115701537	81.2099	-2.05176	0.463071	9.06865e-07	5.66466e-06
							LOC115725409	3180.93	-1.12702	0.208059	1.57327e-09	1.76465e-08		LOC115704077	5.7077	-2.09998	1.31017	0.00417253	0.0077404		LOC115696248	422.101	-2.05149	0.249616	4.64455e-17	1.29878e-15
							LOC115712202	18.4274	-1.12655	0.498659	0.000842796	0.00272594		LOC115717388	630.179	-2.09996	0.623946	3.21651e-05	8.2264e-05		LOC115716632	259.188	-2.05142	0.291551	3.82042e-13	6.44888e-12
							LOC115723075	33.0091	-1.12586	0.657641	0.00352998	0.00968468		LOC115698834	54.2933	-2.09944	0.366821	5.73966e-10	2.6207e-09		LOC115722765	686.494	-2.05128	0.467799	1.0981e-06	6.75854e-06
							LOC115724509	239.054	-1.12288	0.335879	2.49715e-05	0.000116995		LOC115706483	3401.89	-2.09756	0.274257	1.28737e-15	1.09289e-14		LOC115708136	721.921	-2.05108	0.463209	9.16882e-07	5.72127e-06
							LOC115722196	6803.11	-1.12056	0.207989	1.8975e-09	2.09763e-08		LOC115712629	613.235	-2.09721	0.355105	1.95789e-10	9.43629e-10		LOC115704231	589.265	-2.05083	0.225733	2.52316e-20	1.05042e-18
							LOC115722495	287.886	-1.1198	0.287951	2.92356e-06	1.69255e-05		LOC115702990	827.928	-2.09711	0.290673	3.3284e-14	2.42475e-13		LOC115697885	2340.48	-2.05031	0.294628	6.53452e-13	1.07368e-11
							LOC115699353	18144.1	-1.11938	0.229237	2.85935e-08	2.55594e-07		LOC115716930	2668.87	-2.09711	0.336883	2.76183e-11	1.45862e-10		LOC115712161	59.2289	-2.05016	0.406625	5.58742e-08	4.33859e-07
							LOC133035602	146.766	-1.11682	0.225297	1.96758e-08	1.82213e-07		LOC133038365	26.5359	-2.09695	0.657112	5.87361e-05	0.000144632		LOC115698588	50.63	-2.04906	0.609827	4.35148e-05	0.000197585
							LOC115716443	2615.79	-1.11677	0.296645	4.92479e-06	2.70128e-05		LOC115720749	57.6502	-2.09509	0.442157	1.06627e-07	3.71666e-07		LOC115705070	374.216	-2.04873	0.206161	7.36554e-24	4.80186e-22
							LOC133035139	7.72424	-1.11157	0.763642	0.00644011	0.0164374		LOC133037492	412.41	-2.09442	0.274581	1.50417e-15	1.26852e-14		LOC115716758	356.167	-2.0483	0.324473	4.62668e-11	5.78817e-10
							LOC115716846	1571.56	-1.11136	0.214818	6.37379e-09	6.46717e-08		LOC115701450	5530.86	-2.09392	0.343126	5.92137e-11	3.02246e-10		LOC115714427	48.7808	-2.04742	0.451042	5.67385e-07	3.68925e-06
							LOC115709882	4233.86	-1.11064	0.317655	1.44538e-05	7.166e-05		LOC115709251	1608.27	-2.09316	0.272013	8.92333e-16	7.73509e-15		LOC115704572	14.767	-2.04286	1.5089	0.00483908	0.013357
							LOC115711579	630.6	-1.10989	0.241555	1.24174e-07	9.64877e-07		LOC115721778	587.233	-2.09298	0.233899	2.41043e-20	3.22403e-19		LOC115707327	19.3648	-2.04011	0.748328	0.000253703	0.000980372
							LOC133033208	12.0158	-1.10604	0.908778	0.01017	0.0245084		LOC115718399	118.603	-2.09171	0.369568	8.24896e-10	3.69135e-09		LOC115696934	196.635	-2.03735	0.316042	1.94938e-11	2.56581e-10
							LOC133039947	15.2558	-1.10378	0.600924	0.00271048	0.00765443		LOC115720670	12.1772	-2.08903	0.973579	0.00126296	0.00254874		LOC115705297	1639.18	-2.03622	0.492229	2.93728e-06	1.6709e-05
							LOC115705326	45.7137	-1.10276	0.601265	0.00273441	0.00770941		LOC115716225	120.272	-2.08852	0.354041	2.03162e-10	9.76569e-10		LOC115697400	207.397	-2.03516	0.287211	2.61963e-13	4.5075e-12
							LOC115698156	200.599	-1.10253	0.619164	0.00312114	0.00866804		LOC115714404	6569.61	-2.08693	0.2478	2.41072e-18	2.73546e-17		LOC115701203	2857.16	-2.03422	0.349626	8.77713e-10	9.05449e-09
							LOC115718594	276.402	-1.10189	0.350885	5.46366e-05	0.000236033		LOC115714282	2898.72	-2.08659	0.275384	2.20742e-15	1.82762e-14		LOC115707710	231.84	-2.032	0.277212	4.50105e-14	8.61868e-13
							LOC115715241	645.087	-1.10128	0.167625	1.38007e-12	2.48224e-11		LOC133032455	284.387	-2.0865	0.408699	1.69956e-08	6.54774e-08		LOC115698557	1175.53	-2.02894	0.232258	5.52895e-19	1.96035e-17
							LOC115719454	111.977	-1.1008	0.389923	0.000160207	0.000618218		LOC115699025	12.3592	-2.08607	0.931833	0.00100065	0.00204939		LOC115707818	227.699	-2.02894	0.430071	2.51227e-07	1.74587e-06
							LOC115707208	226.289	-1.10021	0.433789	0.000394771	0.00138973		LOC133033516	50.7721	-2.08562	0.470975	4.53127e-07	1.46741e-06		LOC115725058	1458.5	-2.02562	0.378409	1.11432e-08	9.69569e-08
							LOC115724662	11.6692	-1.10005	0.861493	0.00930436	0.0226903		LOC133031168	53.4165	-2.08513	0.390793	5.01268e-09	2.06257e-08		LOC115721067	9.25046	-2.02526	1.13879	0.00224572	0.00678324
							LOC115697841	737.439	-1.10004	0.221791	2.05772e-08	1.9005e-07		LOC115708859	295.413	-2.0849	0.367058	7.32872e-10	3.29717e-09		LOC115707468	3103.7	-2.0238	0.463226	1.13946e-06	6.983e-06
							LOC115709974	131.054	-1.09964	0.488553	0.0009095	0.00291846		LOC115725000	87.5999	-2.08263	0.411166	2.08833e-08	7.95684e-08		LOC115718823	5.33728	-2.02263	1.52591	0.00515268	0.0141018
							LOC115701360	2223.24	-1.09938	0.198088	8.16595e-10	9.64085e-09		LOC115715629	1330.47	-2.08248	0.261916	1.1742e-16	1.10877e-15		LOC115714307	263.954	-2.0217	0.305107	5.90563e-12	8.38366e-11
							LOC115704686	100.568	-1.09901	0.341221	4.13528e-05	0.00018412		LOC115702891	668.948	-2.07969	0.23519	6.15082e-20	7.9204e-19		LOC115706225	21287.4	-2.01505	0.225226	8.30824e-20	3.24606e-18
							LOC115704358	430.774	-1.09823	0.171058	3.7974e-12	6.43444e-11		LOC115718698	134.161	-2.07854	0.384613	3.44326e-09	1.44159e-08		LOC115706407	92.2883	-2.0141	0.458771	1.03136e-06	6.37311e-06
							LOC115695866	1187.61	-1.09712	0.404884	0.000232405	0.000865136		LOC133034661	10.9625	-2.07799	0.888581	0.000775885	0.00161535		LOC115699242	3190.65	-2.01337	0.206852	5.2124e-23	3.00199e-21
							LOC115697732	685.561	-1.09644	0.182692	5.56693e-11	7.8827e-10		LOC115708921	532.923	-2.0777	0.901987	0.000851602	0.0017617		LOC115706861	7044.85	-2.01303	0.208587	1.16294e-22	6.3678e-21
							LOC115700274	252.238	-1.09619	0.315942	1.66339e-05	8.12544e-05		LOC115702084	64.9065	-2.07644	0.403574	1.37773e-08	5.36288e-08		LOC115697814	15271.1	-2.01173	0.31859	4.30183e-11	5.41528e-10
							LOC133036639	10.6688	-1.09497	0.655697	0.00412796	0.0111019		LOC115715889	37.6361	-2.07466	0.54143	5.67765e-06	1.61041e-05		LOC115716791	452.133	-2.01139	0.279649	1.17575e-13	2.13198e-12
							LOC115698725	918.468	-1.09385	0.349849	5.84783e-05	0.000250826		A5N79_gp21	12.506	-2.07456	0.846621	0.000574668	0.00122201		LOC115716806	3.98761	-2.01114	1.30579	0.00362351	0.0103807
							LOC133038813	4.07599	-1.09358	1.26377	0.0155852	0.0356308		LOC133031074	39.3396	-2.07407	0.441354	1.28288e-07	4.42776e-07		LOC115700448	1321.93	-2.01086	0.314797	2.70585e-11	3.47967e-10
							LOC115716265	4477.96	-1.0935	0.337514	3.91701e-05	0.000175598		LOC115724509	239.054	-2.0732	0.335965	3.83391e-11	1.99721e-10		LOC115697142	37.3483	-2.01002	0.398794	5.32599e-08	4.14864e-07
							LOC115715766	1526.82	-1.09314	0.20755	4.10347e-09	4.28887e-08		LOC115724795	167.786	-2.07312	0.287675	3.47871e-14	2.52889e-13		LOC115714406	128.08	-2.00994	0.355085	2.0603e-09	2.01596e-08
							LOC115705624	11407.3	-1.09306	0.330904	3.11685e-05	0.000143044		LOC115723715	506.375	-2.07246	0.328228	1.5506e-11	8.45378e-11		LOC115708858	358.69	-2.00972	0.250237	1.98348e-16	5.15728e-15
							LOC115694737	285.223	-1.09241	0.257171	6.66116e-07	4.41121e-06		LOC115722495	287.886	-2.07209	0.285244	2.27822e-14	1.68705e-13		LOC115721427	537.002	-2.00941	0.439623	4.72716e-07	3.11839e-06
							LOC115714315	4611.25	-1.09205	0.196884	8.56909e-10	1.00847e-08		LOC133032646	2.487	-2.07163	1.47549	0.00613365	0.0110618		LOC115705786	802.991	-2.00899	0.355883	2.24069e-09	2.17999e-08
							LOC115707917	481.538	-1.09188	0.280854	3.18286e-06	1.82602e-05		LOC115711592	743.278	-2.07114	0.171296	8.34455e-35	3.27983e-33		LOC115718792	99.3325	-2.00787	0.454237	9.02226e-07	5.63726e-06
							LOC115712944	386.423	-1.09137	0.229936	6.28104e-08	5.21678e-07		LOC115725218	1159.5	-2.06844	0.803889	0.000409195	0.000889687		LOC115719251	10547.9	-2.00781	0.368256	6.40632e-09	5.80827e-08
							LOC115716791	452.133	-1.09117	0.293128	6.27679e-06	3.36669e-05		LOC133034929	105.479	-2.06814	0.281099	1.14269e-14	8.76751e-14		LOC115707668	622.481	-2.00647	0.322687	7.7616e-11	9.32189e-10
							LOC133034993	94.0992	-1.09076	0.442413	0.000498186	0.00170966		LOC115712053	211.6	-2.06802	0.468518	4.83384e-07	1.55936e-06		LOC115709018	98.436	-2.00043	0.28773	6.26397e-13	1.03458e-11
							LOC115709101	215.716	-1.09042	0.251612	4.5349e-07	3.11929e-06		LOC115700493	3404.83	-2.06739	0.306487	8.94935e-13	5.58693e-12		LOC115716550	2775.1	-1.997	0.210707	5.95019e-22	3.04789e-20
							LOC133031725	9.19171	-1.08896	0.78822	0.00782038	0.0195014		LOC115723087	253.725	-2.06317	0.271537	1.84801e-15	1.54237e-14		LOC115716066	971.905	-1.99647	0.407375	1.02509e-07	7.62931e-07
							LOC115706371	640.508	-1.08868	0.256817	7.00998e-07	4.62019e-06		LOC115717437	91.6672	-2.06309	0.46285	3.97018e-07	1.29495e-06		LOC115715308	1172.57	-1.99486	0.234556	3.81921e-18	1.22695e-16
							LOC115704805	58.0328	-1.08844	0.695759	0.00532141	0.0138834		LOC115722856	985.232	-2.06109	0.36481	8.64172e-10	3.85997e-09		LOC115696813	2.95095	-1.99286	1.55241	0.00564488	0.0152945
							LOC133039010	24074.9	-1.08831	0.331868	3.44277e-05	0.00015642		LOC115705639	629.182	-2.05865	0.270965	1.85107e-15	1.54315e-14		LOC115705684	1520.32	-1.99227	0.316251	4.55696e-11	5.70737e-10
							LOC115714304	149.237	-1.08572	0.308538	1.4186e-05	7.04736e-05		LOC115707657	686.851	-2.05815	0.248442	7.52132e-18	8.18065e-17		LOC115706842	33.0905	-1.99109	0.506926	6.21383e-06	3.32546e-05
							LOC133037037	10.8251	-1.0856	0.69754	0.00544736	0.0141654		LOC115705923	1783.92	-2.05689	0.1856	1.04794e-29	2.89948e-28		LOC115715766	1526.82	-1.98658	0.201664	1.56108e-23	9.56043e-22
							LOC115724675	359.073	-1.08456	0.394714	0.000212089	0.000797524		LOC115715926	177.607	-2.05575	0.312014	2.56e-12	1.51437e-11		LOC115707721	104.905	-1.98343	0.466922	1.7899e-06	1.05603e-05
							LOC115712127	184.721	-1.0838	0.241879	2.33966e-07	1.70871e-06		LOC115720648	1332.73	-2.05325	0.325232	1.54457e-11	8.42297e-11		LOC115709786	2319.7	-1.98319	0.309545	2.27872e-11	2.97365e-10
							LOC115714669	7479.05	-1.08328	0.21484	1.42356e-08	1.34899e-07		LOC115708307	10685.1	-2.05277	0.261674	2.67994e-16	2.43962e-15		LOC115714913	3217.57	-1.98231	0.437908	5.53769e-07	3.6081e-06
							LOC115703019	207.706	-1.08247	0.895921	0.0108388	0.0258815		LOC115718446	22.7957	-2.05262	1.02017	0.00181328	0.00355809		LOC115698071	43.6685	-1.98202	0.453442	1.07649e-06	6.63473e-06
							LOC115724118	192.724	-1.08195	0.261071	1.09312e-06	6.88811e-06		LOC115715251	329.184	-2.05119	0.264579	5.53002e-16	4.89696e-15		LOC115719126	2722.26	-1.98133	0.199491	6.91231e-24	4.51963e-22
							LOC115714839	1209.21	-1.08185	0.367106	0.000111436	0.000446609		LOC115720645	1822.25	-2.05019	0.348529	2.20821e-10	1.05725e-09		LOC115701144	455.248	-1.98031	0.212633	2.70933e-21	1.28424e-19
							LOC115720918	48.9926	-1.08181	0.448413	0.0005938	0.00199679		LOC115714925	795.016	-2.0498	0.342124	1.1458e-10	5.655e-10		LOC115722945	4.06322	-1.97861	1.57071	0.00592526	0.0159222
							LOC115716632	259.188	-1.08096	0.276165	2.94691e-06	1.70428e-05		LOC115705338	9.45034	-2.04967	1.3363	0.00504154	0.00920507		LOC115708940	37.9214	-1.97017	0.519999	1.00851e-05	5.18625e-05
							LOC115702764	2670.28	-1.08072	0.451144	0.000625541	0.00208962		LOC115714351	189.954	-2.04937	0.37092	1.7451e-09	7.53509e-09		LOC115717373	587.622	-1.96751	0.26999	5.43734e-14	1.02767e-12
							LOC115711100	117.738	-1.08019	0.279195	3.5675e-06	2.02371e-05		LOC115724462	18.2859	-2.04733	1.08433	0.0024332	0.00467882		LOC115707385	4676.94	-1.96672	0.372644	1.50161e-08	1.28542e-07
							LOC115711493	706.877	-1.0799	0.262457	1.25365e-06	7.79794e-06		LOC115700479	511.942	-2.0467	0.228926	2.49073e-20	3.32734e-19		LOC115717201	795.65	-1.96658	0.276602	1.94339e-13	3.418e-12
							LOC115697400	207.397	-1.07955	0.293085	7.59696e-06	3.99924e-05		LOC133035776	25.9111	-2.04625	0.702095	0.000148871	0.000346852		LOC115721013	20.398	-1.96575	0.725277	0.000263143	0.00101192
							LOC115696937	105.113	-1.07923	0.365858	0.000111091	0.000445708		LOC115725576	114.049	-2.04597	0.384079	5.19517e-09	2.13403e-08		LOC115716202	257.254	-1.96407	0.209332	1.36704e-21	6.7685e-20
							LOC115714282	2898.72	-1.07862	0.285705	5.26476e-06	2.86935e-05		LOC115722435	1029.12	-2.04465	0.191781	1.0372e-27	2.52347e-26		LOC115697474	3925.44	-1.96056	0.2043	1.77067e-22	9.50815e-21
							LOC115707135	259.745	-1.07816	0.68871	0.00541474	0.0140905		LOC115712453	4958.72	-2.04448	0.222606	2.67884e-21	3.94934e-20		LOC115719660	995.241	-1.95841	0.316041	8.08643e-11	9.68064e-10
							LOC115705668	1560.17	-1.07798	0.237975	1.89245e-07	1.40565e-06		LOC115721142	119.745	-2.04406	0.553899	9.93183e-06	2.72306e-05		LOC115716048	4384.92	-1.95819	0.255068	2.8903e-15	6.39982e-14
							LOC115714366	687.667	-1.07775	0.391411	0.000211629	0.00079606		LOC115714433	89.4162	-2.04374	0.478369	9.0841e-07	2.8396e-06		LOC115722837	3996.86	-1.95778	0.337369	8.38648e-10	8.67162e-09
							LOC115716208	3017.86	-1.07656	0.326518	3.33288e-05	0.000151955		LOC115720959	10491.4	-2.0405	0.313995	4.61219e-12	2.65548e-11		LOC115715941	14.2249	-1.95738	1.39152	0.00481686	0.013304
							LOC115707516	436.33	-1.07596	0.308973	1.67718e-05	8.1892e-05		LOC115699647	1515.02	-2.04025	0.224606	6.73858e-21	9.55912e-20		LOC115716547	775.539	-1.95485	0.364217	9.21316e-09	8.13738e-08
							LOC115709790	6.28329	-1.07568	0.871594	0.010534	0.0252923		LOC115697242	597.399	-2.03926	0.271443	3.4898e-15	2.83018e-14		LOC133039368	19.7967	-1.95454	0.926122	0.00112591	0.00370159
							LOC115697463	5702.21	-1.07531	0.256016	8.72422e-07	5.62169e-06		LOC115701498	28391.6	-2.03654	0.280999	2.51754e-14	1.8564e-13		LOC115703584	311.745	-1.94574	0.316578	1.07457e-10	1.26798e-09
							LOC115699647	1515.02	-1.07525	0.228824	8.42117e-08	6.79532e-07		LOC115724169	6800.62	-2.03443	0.276519	1.11787e-14	8.58609e-14		LOC115698004	13.2187	-1.94562	0.810135	0.000569594	0.00202311
							LOC115712845	19355.6	-1.07316	0.242261	3.0857e-07	2.19304e-06		LOC115702556	31.1262	-2.03354	0.549968	9.68862e-06	2.6604e-05		LOC115706835	163.203	-1.94545	0.612301	7.20721e-05	0.000311719
							LOC115720672	22.9981	-1.07315	0.540705	0.00197306	0.00577678		LOC115725547	528.104	-2.03346	0.250903	3.26122e-17	3.28157e-16		LOC115699263	1174.15	-1.9454	0.357984	6.34253e-09	5.75514e-08
							LOC115702758	2608.42	-1.07193	0.402438	0.000284809	0.00103745		LOC115719251	10547.9	-2.03303	0.371005	2.23613e-09	9.54178e-09		LOC115723438	16657.9	-1.94521	0.336414	9.22985e-10	9.49509e-09
							LOC115697692	1528.15	-1.07032	0.269945	2.46232e-06	1.4447e-05		LOC115700694	923.54	-2.03238	0.343538	1.79249e-10	8.67944e-10		LOC115719329	6401.15	-1.94501	0.35835	6.56694e-09	5.94662e-08
							LOC115704620	4944.22	-1.06911	0.181583	1.25957e-10	1.66974e-09		LOC115704231	589.265	-2.03153	0.229955	6.35907e-20	8.1789e-19		LOC115707367	92.3419	-1.94437	0.289434	2.76492e-12	4.13919e-11
							LOC115695785	329.629	-1.06898	0.193226	1.02397e-09	1.19254e-08		LOC115724987	10.7233	-2.03111	0.919392	0.00113503	0.00230683		LOC115701428	295.063	-1.94177	0.293786	5.64479e-12	8.03903e-11
							LOC115707452	561.984	-1.06888	0.226172	7.55031e-08	6.15064e-07		LOC115699909	556.439	-2.03105	0.28286	4.0932e-14	2.95718e-13		LOC115707436	34.3096	-1.93932	0.776754	0.000451514	0.00164165
							LOC115707033	23.2292	-1.06762	0.576514	0.00280059	0.00788		LOC115705313	17133	-2.03031	0.269863	3.19457e-15	2.60434e-14		LOC115724557	1153.1	-1.93931	0.238933	8.59808e-17	2.32253e-15
							LOC115715947	340.697	-1.06751	0.471223	0.000934177	0.00299031		LOC115708831	296.759	-2.03007	0.269131	2.75205e-15	2.25879e-14		LOC115712372	51.0851	-1.93837	0.667023	0.000155645	0.000629232
							LOC115713215	2070	-1.06642	0.408831	0.000342178	0.00122082		LOC115718740	127.248	-2.02983	0.563423	1.39202e-05	3.7463e-05		LOC115704537	78.5544	-1.93709	0.330582	5.81499e-10	6.15001e-09
							LOC115718410	194.431	-1.06615	0.337555	5.62823e-05	0.000242342		LOC115709668	5949.46	-2.02953	0.287027	9.00391e-14	6.2639e-13		LOC115705097	35.7446	-1.93644	0.803687	0.000559388	0.00199163
							LOC115706237	2104.92	-1.06561	0.221561	5.0402e-08	4.28321e-07		LOC115711340	856.342	-2.02843	0.338859	1.17249e-10	5.78149e-10		LOC115704765	187.519	-1.93637	0.333749	8.10547e-10	8.39169e-09
							LOC133029092	168.329	-1.06518	0.536753	0.00200687	0.0058659		LOC115719041	958.179	-2.02828	0.362305	1.14617e-09	5.04911e-09		LOC115712453	4958.72	-1.93323	0.221469	4.81888e-19	1.71406e-17
							LOC115700574	1876.78	-1.06431	0.194105	1.38203e-09	1.57236e-08		LOC115721126	11345.7	-2.02788	0.198964	1.40808e-25	2.98257e-24		LOC115717106	4114.71	-1.93247	0.26115	2.20545e-14	4.46533e-13
							LOC115707161	158.925	-1.06236	0.371986	0.000158158	0.000611268		LOC115712746	3464.42	-2.02411	0.319363	1.2985e-11	7.13472e-11		LOC115723825	25.9636	-1.92982	0.579926	4.53499e-05	0.00020483
							LOC115701908	1267.44	-1.06125	0.230531	1.41368e-07	1.08483e-06		LOC115723525	4.37509	-2.02345	1.64929	0.00842308	0.0148657		LOC133039591	18.2236	-1.92877	1.2515	0.00384733	0.0109457
							LOC115712629	613.235	-1.06091	0.369391	0.000150608	0.000585345		LOC115695584	11.1143	-2.02327	1.09061	0.00268904	0.00513675		LOC133033281	259.256	-1.92851	0.327313	4.73575e-10	5.08601e-09
							LOC115707281	12871.4	-1.05766	0.23189	1.75718e-07	1.31661e-06		LOC115704873	259.007	-2.02241	0.371773	2.78098e-09	1.17584e-08		LOC115699200	1989.18	-1.92768	0.493477	6.3402e-06	3.38657e-05
							LOC115712394	12.2099	-1.05754	0.626813	0.00426377	0.0114285		LOC115709055	120.53	-2.02166	0.515389	3.98988e-06	1.15164e-05		LOC115719623	1223.73	-1.92733	0.544086	2.2732e-05	0.000109908
							LOC115700988	146.734	-1.05662	0.234069	2.2051e-07	1.61948e-06		LOC115712197	2473.76	-2.0194	0.379113	5.1666e-09	2.12302e-08		LOC115716337	3613.38	-1.92722	0.170374	2.50457e-30	3.39507e-28
							LOC115704407	468.385	-1.0558	0.473661	0.00106125	0.00334648		LOC115721852	313.492	-2.01921	0.281611	4.37417e-14	3.14868e-13		LOC133033490	93.4326	-1.92714	0.46067	2.17714e-06	1.26635e-05
							LOC133035182	23.7195	-1.05573	0.498844	0.00144438	0.00439383		LOC133038071	541.054	-2.01879	0.31981	1.52513e-11	8.32324e-11		LOC115715122	3063.67	-1.92549	0.316577	1.52003e-10	1.75864e-09
							LOC115704231	589.265	-1.05564	0.228044	1.27604e-07	9.88418e-07		LOC115711977	856.671	-2.0186	0.219684	2.51715e-21	3.72357e-20		LOC115716184	418.075	-1.92518	0.310438	7.33646e-11	8.87843e-10
							LOC115700929	6.89036	-1.05471	0.92207	0.0127122	0.0298295		LOC115721033	63.7724	-2.01796	0.331894	6.5632e-11	3.33676e-10		LOC115706749	1392.86	-1.92469	0.22375	1.4246e-18	4.75619e-17
							LOC115712668	2757.59	-1.05463	0.161254	2.0952e-12	3.69038e-11		LOC115712843	6824.11	-2.0144	0.259016	4.44579e-16	3.98383e-15		LOC115705639	629.182	-1.92359	0.266379	7.96608e-14	1.47825e-12
							LOC115709846	554.933	-1.05456	0.220906	6.29452e-08	5.2253e-07		LOC115707090	283.935	-2.01395	0.225974	3.12429e-20	4.13817e-19		LOC115722882	1538.26	-1.92003	0.215659	1.00298e-19	3.83773e-18
							LOC133037314	43.6847	-1.05331	0.406178	0.000370136	0.00131069		LOC115707181	819.068	-2.01359	0.295363	5.29649e-13	3.40612e-12		LOC133033551	19.6898	-1.91908	0.631154	0.000106192	0.00044534
							LOC115719105	7623.58	-1.0533	0.167774	1.17925e-11	1.86193e-10		LOC115697284	832.778	-2.01245	0.211688	1.25069e-22	2.08369e-21		LOC115695116	5.99999	-1.91891	1.50509	0.00618242	0.0165293
							LOC115714419	606.834	-1.05318	0.468942	0.0010187	0.00322575		LOC115722405	37.1528	-2.0094	0.477483	1.20421e-06	3.70731e-06		LOC115717347	8196.7	-1.91645	0.275436	5.05623e-13	8.41355e-12
							LOC115714330	4727.28	-1.05284	0.166471	8.75721e-12	1.41176e-10		LOC115714744	1132.61	-2.00859	0.259286	5.6245e-16	4.97455e-15		LOC115716543	55.3114	-1.91485	0.786879	0.000528413	0.00189135
							LOC115719040	11728.5	-1.05275	0.218281	4.95867e-08	4.21876e-07		LOC115722029	191.088	-2.00745	0.399882	2.5932e-08	9.79477e-08		LOC115712603	540.299	-1.91472	0.387353	7.37727e-08	5.60123e-07
							LOC115714887	824.286	-1.05138	0.181518	2.42406e-10	3.09887e-09		LOC115701584	558.255	-2.00678	0.409762	4.8253e-08	1.75704e-07		LOC115706097	498.688	-1.91328	0.284552	2.47977e-12	3.73748e-11
							LOC115719008	5188.7	-1.05086	0.728493	0.00745561	0.0187012		LOC115722321	28.4158	-2.00653	0.699561	0.000176561	0.000406579		LOC115720846	547.934	-1.91205	0.256474	1.39444e-14	2.88639e-13
							LOC115705443	494.85	-1.05031	0.362713	0.000143379	0.000559303		LOC115725295	9356.38	-2.00596	0.284524	1.02816e-13	7.11414e-13		LOC115699292	139.473	-1.90849	0.501719	9.05463e-06	4.70642e-05
							LOC115725551	38.4541	-1.05028	0.541081	0.00231598	0.00666751		LOC115705786	802.991	-2.00591	0.35929	1.24084e-09	5.44086e-09		LOC115698765	291.834	-1.90822	0.375797	3.75965e-08	2.99358e-07
							LOC115696873	418.12	-1.05003	0.34404	8.50542e-05	0.000349783		LOC115716432	42.815	-2.00569	0.572122	2.01511e-05	5.29747e-05		LOC115722230	3454.52	-1.90194	0.324125	5.1604e-10	5.50484e-09
							LOC115708322	258.614	-1.04992	0.219998	6.45571e-08	5.35511e-07		LOC115715941	14.2249	-2.00164	1.46795	0.00715444	0.0127842		LOC115711950	433.307	-1.90181	0.257925	2.49142e-14	5.00088e-13
							LOC115725411	1063.35	-1.04922	0.205387	1.15096e-08	1.11248e-07		LOC133035359	581.466	-2.00126	0.403696	3.56635e-08	1.32228e-07		LOC133030242	11443.7	-1.89894	0.33661	1.86916e-09	1.83864e-08
							LOC115715723	242.271	-1.04792	0.20097	6.56861e-09	6.6527e-08		LOC115706159	44457.1	-2.00022	0.310569	6.60495e-12	3.74966e-11		LOC115721018	1040.45	-1.89806	0.242944	8.7744e-16	2.09296e-14
							LOC115714886	16.439	-1.04744	0.493263	0.00144297	0.00439014		LOC115724711	35.9883	-1.99934	0.450167	4.27231e-07	1.38933e-06		LOC115702990	827.928	-1.89721	0.288968	6.82423e-12	9.58367e-11
							LOC115718458	12.1144	-1.04635	0.762165	0.00866924	0.0213452		LOC115701410	1263.71	-1.99899	0.269359	6.76985e-15	5.31987e-14		LOC115700935	6.59916	-1.89688	1.43951	0.00591513	0.0159008
							LOC115714193	1373.71	-1.04597	0.209833	2.23125e-08	2.04577e-07		LOC115712676	44890.1	-1.99884	0.389163	1.41845e-08	5.51646e-08		LOC133033208	12.0158	-1.89675	1.18638	0.00350755	0.0100849
							LOC115696997	26.8427	-1.04553	0.506216	0.00169245	0.00504288		LOC115715931	93.9695	-1.9978	0.437704	2.42002e-07	8.08592e-07		LOC133037760	34.4327	-1.89531	0.577027	5.08723e-05	0.000227495
							LOC115706861	7044.85	-1.04544	0.214829	4.10066e-08	3.54577e-07		LOC115722336	887.456	-1.99638	0.205909	1.98401e-23	3.56451e-22		LOC115705791	156.644	-1.89438	0.398875	1.79234e-07	1.28018e-06
							LOC115723346	39479.3	-1.04498	0.552824	0.00266505	0.00753582		LOC115711293	2595.8	-1.99327	0.22793	1.3622e-19	1.71159e-18		LOC115700704	1253.04	-1.89255	0.379901	5.88819e-08	4.54831e-07
							LOC115724633	499.949	-1.04447	0.467527	0.00107399	0.0033833		LOC115721427	537.002	-1.99281	0.442236	3.17135e-07	1.04562e-06		LOC115720575	1103.56	-1.89135	0.235693	1.60677e-16	4.22724e-15
							LOC115698889	117.207	-1.04343	0.498252	0.001575	0.00474377		LOC133029081	588.664	-1.99261	0.310484	7.63152e-12	4.3062e-11		LOC133035123	13.4291	-1.88945	0.835346	0.000803029	0.00274606
							LOC115714617	59.909	-1.04291	0.531614	0.00223105	0.00645141		LOC115718829	1711.66	-1.99241	0.284076	1.32324e-13	9.04382e-13		LOC115711919	104.135	-1.88881	0.257571	3.24568e-14	6.35165e-13
							LOC115696870	151.961	-1.04266	0.335929	7.27432e-05	0.000304951		LOC115712114	221.25	-1.99104	0.407032	4.95854e-08	1.80224e-07		LOC115718695	134.451	-1.88867	0.344109	4.25285e-09	3.95421e-08
							LOC115709405	942.853	-1.04164	0.278005	6.65327e-06	3.55038e-05		LOC115699593	324.022	-1.99069	0.281424	8.61797e-14	6.00885e-13		LOC115724782	93.7996	-1.88746	0.593661	6.98246e-05	0.000302705
							LOC115698223	652.556	-1.04146	0.432564	0.000661267	0.0021938		LOC115707959	2896.21	-1.98934	0.258421	8.10927e-16	7.06035e-15		LOC115699640	1718.71	-1.88591	0.215029	2.97487e-19	1.08953e-17
							LOC115707271	2304.1	-1.04146	0.227006	1.6457e-07	1.24271e-06		LOC115715126	6.93261	-1.98724	1.39202	0.00657008	0.0118078		LOC133035837	11.0368	-1.88556	0.954509	0.00156412	0.004935
							LOC115712060	897.758	-1.04106	0.17287	6.2882e-11	8.80863e-10		LOC115698635	959.4	-1.987	0.429282	1.78603e-07	6.06533e-07		LOC115715161	3.66823	-1.88444	1.58172	0.00720623	0.0188962
							LOC115718756	49.9675	-1.04095	0.453213	0.000908633	0.0029161		LOC115702029	1597.07	-1.98521	0.338872	2.48415e-10	1.18312e-09		LOC115705036	25.6471	-1.88361	0.669298	0.000197488	0.0007812
							LOC115714055	997.818	-1.04091	0.138279	1.87658e-15	5.06289e-14		LOC115697135	4239.8	-1.98368	0.466389	9.92386e-07	3.08747e-06		LOC115700454	527.878	-1.8825	0.262588	1.05046e-13	1.91572e-12
							LOC115698722	226.872	-1.04025	0.265369	3.29281e-06	1.88423e-05		LOC115702271	7368.73	-1.98082	0.221677	2.46514e-20	3.29518e-19		LOC133029985	105.374	-1.87571	0.855853	0.000951279	0.00318924
							LOC115695584	11.1143	-1.03955	0.872975	0.0122245	0.0288373		LOC133033596	26.9589	-1.97826	0.51316	5.29544e-06	1.5073e-05		LOC133039921	13.4962	-1.87446	1.55704	0.00717257	0.0188168
							LOC115703618	791.984	-1.03833	0.571822	0.00325312	0.00899728		LOC115714891	252.313	-1.9782	0.255894	6.24627e-16	5.48438e-15		LOC115722336	887.456	-1.87355	0.204411	8.22286e-21	3.64986e-19
							LOC115701428	295.063	-1.03819	0.304186	2.43979e-05	0.000114573		LOC133038738	220.673	-1.97735	0.268741	1.07279e-14	8.25733e-14		LOC115700344	5.8145	-1.87247	1.31185	0.00499087	0.0137062
							LOC115721955	25.7233	-1.03797	0.750489	0.00864332	0.0212908		LOC115711473	252.266	-1.9768	0.785869	0.00051843	0.00110892		LOC133039906	3.62183	-1.87097	1.50021	0.00677619	0.0179037
							LOC115718760	1925.83	-1.03508	0.182004	4.86221e-10	5.93584e-09		LOC115697602	24.0633	-1.97629	0.415401	9.60048e-08	3.36548e-07		LOC115698660	337.832	-1.86758	0.298737	4.73224e-11	5.91357e-10
							LOC115724567	603.208	-1.03459	0.372184	0.000217555	0.000815557		LOC115698199	63.8085	-1.97619	0.901567	0.00124906	0.00252256		LOC115718753	24.8556	-1.86665	1.11018	0.00300897	0.0088144
							LOC115723316	1949.11	-1.0334	0.266679	4.06386e-06	2.27911e-05		LOC115698942	79.6625	-1.97411	0.326068	7.55217e-11	3.80756e-10		LOC115725547	528.104	-1.86576	0.248291	7.95869e-15	1.68344e-13
							LOC115698825	524.815	-1.03234	0.218556	8.83251e-08	7.10147e-07		LOC115699504	20.3017	-1.97334	0.526287	8.06062e-06	2.23365e-05		LOC115704385	2.32484	-1.8657	1.46768	0.00657011	0.0174338
							LOC115706155	78.9473	-1.03225	0.569857	0.0033313	0.00919521		LOC115707288	479.779	-1.97244	0.339251	3.21392e-10	1.51086e-09		LOC115710277	20.161	-1.86544	0.859389	0.00100175	0.00333452
							LOC115706494	264.142	-1.03048	0.458866	0.0010745	0.00338393		LOC115710309	60.7643	-1.97218	0.445888	4.64883e-07	1.50324e-06		LOC115701377	39.9416	-1.86302	0.588141	7.15054e-05	0.000309388
							LOC133039949	155.551	-1.02979	0.264357	3.78376e-06	2.13548e-05		LOC115699079	4414.02	-1.9707	0.281915	1.54046e-13	1.04464e-12		LOC115721147	51.9129	-1.86289	1.07731	0.00272213	0.00806232
							LOC115694841	533.512	-1.02956	0.304572	2.82925e-05	0.000130872		LOC115698588	50.63	-1.96963	0.602627	4.79832e-05	0.000119889		LOC115703083	780.235	-1.85627	0.197361	8.37824e-22	4.23311e-20
							LOC115706638	2604.79	-1.02866	0.162838	1.03493e-11	1.65246e-10		LOC115698035	11.6726	-1.96902	1.1787	0.00425456	0.00787982		LOC115696966	82.3629	-1.85561	0.549331	3.7044e-05	0.000171104
							LOC115702912	4650.06	-1.02824	0.183661	8.39389e-10	9.89419e-09		LOC115718900	62.0579	-1.96774	0.547504	1.47016e-05	3.94148e-05		LOC133033312	14.0313	-1.85053	1.1237	0.00326742	0.0094663
							LOC115708654	243.203	-1.02499	0.24837	1.4426e-06	8.85437e-06		LOC115707470	316.465	-1.96621	0.239161	1.18517e-17	1.26073e-16		LOC115711509	133.99	-1.84792	0.592194	8.17854e-05	0.00034985
							LOC115701411	27.8374	-1.02497	0.566385	0.00339841	0.00936764		LOC115724123	469.595	-1.96403	0.258475	1.72115e-15	1.44257e-14		LOC115715868	23.8759	-1.84789	0.685785	0.000270653	0.00103721
							LOC115698071	43.6685	-1.0246	0.453675	0.001052	0.0033206		LOC115704778	273.984	-1.9626	0.314181	2.25841e-11	1.2068e-10		LOC133034876	79.3981	-1.84752	0.360783	2.71272e-08	2.21715e-07
							LOC115700989	15.6231	-1.02185	0.871286	0.0130814	0.0305669		LOC115705905	535.143	-1.96223	0.22939	7.04471e-19	8.34052e-18		LOC115715595	720.85	-1.84669	0.415495	6.57411e-07	4.22518e-06
							LOC115717453	399.566	-1.02172	0.289954	1.69935e-05	8.27925e-05		LOC115722440	4769.84	-1.96182	0.384079	1.63479e-08	6.31273e-08		LOC115696873	418.12	-1.84647	0.335634	3.63956e-09	3.41541e-08
							LOC115718119	3.92441	-1.02111	1.82577	0.0177456	0.0397523		LOC115724673	357.182	-1.96134	0.338096	3.4568e-10	1.61597e-09		LOC115712069	64.0392	-1.84569	0.575728	6.31435e-05	0.000276327
							LOC115707941	2128.35	-1.02107	0.155765	2.24234e-12	3.92206e-11		LOC115709008	34.9773	-1.96068	0.672733	0.000157226	0.000364755		LOC115718004	101.415	-1.83966	0.521843	2.25658e-05	0.000109247
							LOC115713694	281.445	-1.01982	0.619667	0.00507622	0.0133156		LOC115722226	3059.27	-1.95935	0.242583	3.86846e-17	3.85871e-16		LOC115703642	2951.73	-1.83881	0.170773	8.1513e-28	8.31246e-26
							LOC115707367	92.3419	-1.01975	0.278795	1.02093e-05	5.23678e-05		LOC115722144	114.39	-1.95922	0.622306	7.29323e-05	0.000177243		LOC115700268	188.361	-1.83733	0.245511	9.27843e-15	1.94961e-13
							LOC115717186	510.884	-1.01967	0.322952	6.47771e-05	0.000274506		LOC115698963	431.185	-1.9572	0.319458	4.79337e-11	2.47101e-10		LOC115714663	15.6549	-1.8348	0.750574	0.000515877	0.00185184
							LOC115711683	283.258	-1.01958	0.181979	8.53294e-10	1.00475e-08		LOC115718523	79.0365	-1.95694	0.305125	7.70871e-12	4.34525e-11		LOC115698447	4.88134	-1.83161	1.13431	0.00353544	0.0101572
							LOC115714985	127.369	-1.01958	0.549024	0.00305934	0.00850897		LOC133037314	43.6847	-1.9564	0.435705	3.41838e-07	1.12236e-06		LOC115702385	8.44797	-1.83125	0.799448	0.000755365	0.00260309
							LOC115723036	1.55948	-1.01914	1.35438	0.0195596	0.0432624		LOC115696846	340.352	-1.95555	0.198198	3.54391e-24	6.76918e-23		LOC115695869	10753.9	-1.83092	0.17373	9.17088e-27	8.35565e-25
							LOC115710306	1054.11	-1.01898	0.233224	5.01127e-07	3.41003e-06		LOC115717373	587.622	-1.95545	0.275947	7.7062e-14	5.41298e-13		LOC115721346	7085.5	-1.83035	0.222451	2.58847e-17	7.50251e-16
							LOC133038808	276.595	-1.01862	0.290049	1.796e-05	8.69488e-05		LOC115698886	16.6628	-1.95465	0.708674	0.000257331	0.000578324		LOC115708831	296.759	-1.82893	0.264592	5.57491e-13	9.25586e-12
							LOC115722435	1029.12	-1.01822	0.190898	3.90458e-09	4.09486e-08		LOC115697374	74405.5	-1.95465	0.14513	1.54536e-42	1.01662e-40		LOC115699544	313.175	-1.82642	0.339826	6.93598e-09	6.25279e-08
							LOC115700797	92.2648	-1.01821	0.359682	0.000193536	0.000735721		LOC133034851	17.3445	-1.95255	0.917707	0.00150622	0.00299917		LOC115709543	16.9638	-1.82166	0.67909	0.000278429	0.00106298
							LOC115707254	9.36006	-1.01762	0.772407	0.0102519	0.0246844		LOC115714731	58.9064	-1.95122	0.478346	2.11385e-06	6.31488e-06		LOC115711493	706.877	-1.82151	0.256146	1.35156e-13	2.42701e-12
							LOC115707369	2925.62	-1.01742	0.210134	5.22047e-08	4.42119e-07		LOC115701152	773.255	-1.94858	0.208022	4.46755e-22	7.05957e-21		LOC115697879	851.208	-1.82117	0.254237	9.30818e-14	1.70453e-12
							LOC115699588	663.438	-1.0168	0.332942	9.31732e-05	0.000380201		LOC133030853	843.617	-1.94795	0.321013	6.86291e-11	3.47858e-10		LOC115698907	85.5632	-1.82026	0.247514	2.31658e-14	4.67331e-13
							LOC133037046	59.7316	-1.01665	0.422353	0.000704856	0.00232384		LOC115701158	615.616	-1.94681	0.269116	2.62549e-14	1.93207e-13		LOC115719105	7623.58	-1.81525	0.165644	9.39581e-29	1.05494e-26
							LOC115721917	93.9528	-1.01605	0.694616	0.00767746	0.0191859		LOC133031747	631.296	-1.94545	0.242609	6.14839e-17	5.98486e-16		LOC115714645	6341.82	-1.81447	0.282384	1.38189e-11	1.85288e-10
							LOC115704594	15.4981	-1.01555	0.756132	0.00980288	0.0237575		LOC115702309	29403.9	-1.94474	0.331444	2.31819e-10	1.10723e-09		LOC133032735	4.45437	-1.81321	1.53472	0.00792507	0.0204982
							LOC115720401	1773.93	-1.01555	0.220041	1.60212e-07	1.21228e-06		LOC115721781	2029.52	-1.9443	0.204024	9.46002e-23	1.59313e-21		LOC115713753	34.1569	-1.81211	0.607674	0.000121004	0.000500193
							LOC115713754	437.518	-1.01427	0.508852	0.0021934	0.00635245		LOC115695653	283.329	-1.94314	0.276297	1.12243e-13	7.73447e-13		LOC115717045	1785.57	-1.8118	0.256652	1.90177e-13	3.35542e-12
							LOC115714047	905.927	-1.01327	0.20511	3.22842e-08	2.84806e-07		LOC115714895	388.793	-1.94159	0.546145	1.72024e-05	4.56585e-05		LOC115698218	124.908	-1.81041	0.591682	9.63499e-05	0.000407061
							LOC115711962	135.383	-1.01243	0.774381	0.0105654	0.0253513		LOC115702573	32.0704	-1.94134	0.633171	9.71452e-05	0.000232097		LOC115700942	35.1009	-1.81002	0.43233	1.85855e-06	1.09248e-05
							LOC115723144	2366.15	-1.01235	0.230493	4.63141e-07	3.17926e-06		LOC115712590	32.2942	-1.93862	0.908789	0.00150552	0.0029986		LOC115711539	157.538	-1.80737	0.388634	2.45971e-07	1.71309e-06
							LOC115706147	130.336	-1.0118	0.27582	1.00693e-05	5.17573e-05		LOC115723316	1949.11	-1.93853	0.260458	5.54068e-15	4.3968e-14		LOC115707287	45.7151	-1.80465	0.43378	2.05567e-06	1.20104e-05
							LOC115724465	3719.23	-1.01067	0.314238	5.42471e-05	0.000234442		LOC133039002	30.9458	-1.93802	1.0962	0.00358509	0.00671876		LOC115708054	407.304	-1.80449	0.482466	1.03398e-05	5.30619e-05
							LOC115724711	35.9883	-1.01051	0.408653	0.000592045	0.00199357		LOC115707732	203.761	-1.93618	0.362528	4.69211e-09	1.93762e-08		LOC115712057	149.982	-1.80447	0.380082	1.55833e-07	1.12698e-06
							LOC115696243	85.7953	-1.01018	0.366268	0.000249586	0.000922604		LOC133032946	64.8132	-1.93346	0.473753	2.10335e-06	6.2861e-06		LOC115705905	535.143	-1.80308	0.222384	6.38249e-17	1.75823e-15
							LOC115695869	10753.9	-1.00844	0.176225	4.48223e-10	5.50522e-09		LOC133031766	348.661	-1.93182	0.616875	7.84031e-05	0.000189713		LOC115718750	90.5298	-1.80301	0.318345	1.34322e-09	1.35057e-08
							LOC115719931	1.984	-1.00724	1.57846	0.0201534	0.0444254		LOC115700611	5082.01	-1.93159	0.149789	2.97919e-39	1.58224e-37		LOC115701892	2565.51	-1.80101	0.230993	7.59164e-16	1.82651e-14
							LOC115695727	48.5531	-1.00695	0.578518	0.00417738	0.0112213		LOC133035609	34.7007	-1.92874	0.741366	0.000419893	0.000910675		LOC115725199	18.0839	-1.80076	0.728122	0.000479838	0.00173508
							LOC115698064	121.579	-1.00595	0.551274	0.00341536	0.00940505		LOC115698539	275.462	-1.92796	0.410037	1.25618e-07	4.33835e-07		LOC133030923	43.9054	-1.79812	0.493962	1.46855e-05	7.33045e-05
							LOC115722064	433.93	-1.00588	0.431883	0.000905127	0.00290653		LOC115704484	65.5173	-1.92792	0.542815	1.75215e-05	4.64659e-05		LOC133032734	1306.04	-1.79687	0.353627	3.01119e-08	2.44046e-07
							LOC115711523	58.4506	-1.0052	0.592037	0.00463954	0.0123169		LOC115721784	49.105	-1.9277	0.629092	9.85569e-05	0.000235315		LOC115706019	341.362	-1.7963	0.255092	2.06183e-13	3.60349e-12
							LOC115708235	6474.78	-1.00451	0.286499	1.9265e-05	9.26411e-05		LOC115704163	416.097	-1.92462	0.392895	4.76038e-08	1.73601e-07		LOC115723092	14.5783	-1.79595	0.930048	0.00178553	0.00555319
							LOC115724954	1382.01	-1.0022	0.311544	5.56346e-05	0.000239925		LOC115710080	221.251	-1.92459	0.415731	1.77969e-07	6.04566e-07		LOC115713982	700.182	-1.7954	0.450082	4.021e-06	2.22976e-05
							LOC133038232	2.36202	-1.00168	1.26148	0.0200923	0.044308		LOC115706291	1632.43	-1.92446	0.229917	3.30002e-18	3.70391e-17		LOC115714527	15890.1	-1.79262	0.446052	3.56692e-06	1.99419e-05
							LOC115702174	2.12605	-1.00146	1.25955	0.0200941	0.044308		LOC115700717	152.089	-1.9244	0.504028	6.24081e-06	1.76074e-05		LOC115705315	15.3239	-1.79182	1.22082	0.00491301	0.0135268
							LOC115701102	17.9285	-1.00139	0.555103	0.00363047	0.00992241		LOC115713769	26.5882	-1.92345	0.784915	0.000651637	0.00137481		LOC115704099	447.678	-1.7914	0.447282	3.75964e-06	2.09357e-05
							LOC115716881	30.1606	-0.999657	0.615559	0.00557295	0.0144632		LOC133030078	1.7618	-1.92333	1.37387	0.00747513	0.0133135		LOC115700877	380.439	-1.78886	0.457098	5.34114e-06	2.89254e-05
							LOC115711967	638.842	-0.999472	0.215869	1.59693e-07	1.20876e-06		LOC115721351	625.593	-1.92322	0.305044	1.53453e-11	8.37245e-11		LOC115697042	11.7539	-1.78865	1.20189	0.00472479	0.0130789
							LOC115698303	7261.7	-0.99886	0.408081	0.00065724	0.00218337		LOC115712944	386.423	-1.92275	0.231476	5.64036e-18	6.19047e-17		LOC115703205	13.3693	-1.78692	0.550276	5.37947e-05	0.000238943
							LOC115706801	564.314	-0.998729	0.286709	2.14094e-05	0.000101917		LOC115723243	200.396	-1.92208	0.626306	9.73761e-05	0.000232606		LOC115718928	3.08876	-1.78674	1.63761	0.00911258	0.0231179
							LOC133038790	452.84	-0.998598	0.285553	2.03513e-05	9.74644e-05		LOC115701179	107.406	-1.92203	0.29414	3.42809e-12	2.0034e-11		LOC115695952	66.1005	-1.78443	0.442382	3.33214e-06	1.87584e-05
							LOC115718429	76.4662	-0.997351	0.2978	3.52854e-05	0.000159859		LOC115721269	448.601	-1.92183	0.197039	1.05352e-23	1.93263e-22		LOC115712850	1269.26	-1.78291	0.289692	7.0295e-11	8.53949e-10
							LOC115720900	517.682	-0.996972	0.384222	0.000428119	0.00149365		LOC115706632	1897.59	-1.92037	0.174611	2.3587e-29	6.40406e-28		LOC115705581	6545.09	-1.77927	0.274077	8.20801e-12	1.14331e-10
							LOC115699719	172.16	-0.996675	0.40085	0.000590786	0.00198966		LOC115725090	5418.1	-1.91938	0.342879	1.11229e-09	4.90583e-09		LOC115712542	1684.98	-1.7775	0.27995	2.04493e-11	2.68363e-10
							LOC115720838	7.92075	-0.996363	0.794536	0.0120678	0.0285161		LOC115703199	5061.8	-1.91719	0.406833	1.19375e-07	4.12929e-07		LOC115703819	236.833	-1.77489	0.414856	1.21067e-06	7.38188e-06
							LOC115711470	3.98412	-0.996104	1.20444	0.020055	0.0442349		LOC115711579	630.6	-1.91683	0.239536	6.90062e-17	6.68124e-16		LOC115701179	107.406	-1.77395	0.270384	5.1518e-12	7.36999e-11
							LOC115707093	170.498	-0.996027	0.221581	3.07287e-07	2.18671e-06		LOC115715183	474.128	-1.91581	0.230656	5.63968e-18	6.19047e-17		LOC115720941	295.147	-1.77136	0.380586	2.27838e-07	1.5953e-06
							LOC115704673	5776.95	-0.995603	0.157517	1.19526e-11	1.8832e-10		LOC115705791	156.644	-1.91532	0.404768	1.08621e-07	3.77772e-07		LOC115711201	73.8365	-1.77067	0.572454	8.57135e-05	0.000365388
							LOC115698980	10.4061	-0.995548	0.950903	0.0165996	0.0375752		LOC115709859	925.804	-1.91431	0.254455	2.96916e-15	2.42693e-14		LOC115698895	2.39714	-1.76958	1.59387	0.00912595	0.0231465
							LOC115709359	29034.1	-0.995495	0.210339	9.85786e-08	7.82679e-07		LOC115705761	8418.43	-1.91429	0.231418	7.48692e-18	8.15139e-17		LOC115723413	303.713	-1.76954	0.406112	8.57829e-07	5.3856e-06
							LOC115716082	258.828	-0.994872	0.244623	2.09741e-06	1.24673e-05		LOC115720900	517.682	-1.91403	0.378826	2.16733e-08	8.24199e-08		LOC133039027	11.5881	-1.76762	1.13077	0.00409931	0.011562
							LOC133039943	86.3095	-0.99465	0.356187	0.000234433	0.000872392		LOC115707419	1147.24	-1.91234	0.208021	2.21712e-21	3.30575e-20		LOC115698646	628.583	-1.76709	0.322139	3.3507e-09	3.16706e-08
							LOC115706265	1415.21	-0.994197	0.199254	2.72451e-08	2.4492e-07		LOC115704102	640.701	-1.91232	0.274606	1.80027e-13	1.21402e-12		LOC115708082	52.1207	-1.76634	0.683586	0.000359238	0.00133571
							LOC115723009	84.1624	-0.993821	0.371301	0.000337048	0.00120562		LOC115698499	839.698	-1.9118	0.303724	1.63078e-11	8.85986e-11		LOC133037718	167.476	-1.76556	0.468585	8.99961e-06	4.68329e-05
							LOC115703599	2781.03	-0.993806	0.254683	4.20596e-06	2.34754e-05		LOC115710955	235.427	-1.91001	0.391084	5.12224e-08	1.85647e-07		LOC115714265	1172.04	-1.7654	0.285177	5.38047e-11	6.65998e-10
							LOC115719070	1077.38	-0.993515	0.155252	7.24418e-12	1.18242e-10		LOC115706835	163.203	-1.90883	0.595561	6.17963e-05	0.000151636		LOC115708248	149.228	-1.76519	0.459909	6.92777e-06	3.68096e-05
							LOC115704994	104.992	-0.993434	0.307827	5.52329e-05	0.00023847		LOC115724618	589.993	-1.90853	0.177	2.47397e-28	6.30805e-27		LOC115709783	2240.82	-1.76351	0.222423	2.38917e-16	6.11203e-15
							LOC115697533	1581.17	-0.992076	0.174613	6.16199e-10	7.39672e-09		LOC115706215	1015.92	-1.90775	0.21397	2.77957e-20	3.69507e-19		LOC133034814	774.786	-1.76342	0.26485	2.6248e-12	3.93738e-11
							LOC115712337	115.933	-0.991863	0.355026	0.000235468	0.000875409		LOC133037707	2.34521	-1.90727	1.48488	0.00913691	0.0160268		LOC115712567	111.844	-1.76322	0.304114	5.67419e-10	6.02114e-09
							LOC115709668	5949.46	-0.991606	0.29544	3.50488e-05	0.000158852		LOC133034807	51.5554	-1.90716	0.545674	2.18567e-05	5.71755e-05		LOC115711401	5.13901	-1.76218	1.31296	0.00641512	0.0170857
							LOC115707470	316.465	-0.991498	0.232632	9.07387e-07	5.82336e-06		LOC115695913	74.8492	-1.90573	0.44782	9.93414e-07	3.09023e-06		LOC115718449	169.063	-1.76151	0.539108	4.97403e-05	0.000222939
							LOC115707305	375.518	-0.991281	0.344256	0.000179462	0.000686326		LOC115710302	2580.38	-1.90537	0.211813	1.35141e-20	1.85192e-19		LOC115718967	5.89144	-1.76125	1.26362	0.00581907	0.0156848
							LOC115711476	218.818	-0.990993	0.35632	0.00024564	0.000909228		LOC115716826	893.503	-1.90453	0.283674	1.01754e-12	6.30175e-12		LOC115706801	564.314	-1.7598	0.282577	4.2075e-11	5.30255e-10
							LOC115695656	363.859	-0.990727	0.358084	0.000257243	0.000947442		LOC115721955	25.7233	-1.90289	0.838297	0.00109025	0.00222183		LOC115723243	200.396	-1.75953	0.66855	0.000316027	0.00119219
							LOC115713982	700.182	-0.99035	0.449803	0.00133956	0.00411266		LOC133031183	5.99754	-1.90261	1.37558	0.00789833	0.0140008		LOC133033169	5.91015	-1.75797	1.123	0.00410426	0.0115745
							LOC133038504	5.84663	-0.990119	0.809311	0.0129121	0.0302252		LOC115700007	77.2599	-1.90108	0.390311	5.47149e-08	1.97844e-07		LOC115706198	318.475	-1.75749	0.645257	0.000246405	0.000954827
							LOC115698900	407.41	-0.989758	0.321778	9.42422e-05	0.00038414		LOC115697023	780.479	-1.90087	0.494756	5.71179e-06	1.61967e-05		LOC115698980	10.4061	-1.75573	1.23661	0.00555327	0.015083
							LOC133035680	82.1589	-0.989414	0.223159	4.20313e-07	2.90728e-06		LOC115709133	15.6212	-1.90049	1.35394	0.0076547	0.0136033		LOC115698911	3056.21	-1.75436	0.347368	3.24184e-08	2.60649e-07
							LOC115704852	639.86	-0.988818	0.260621	6.65231e-06	3.55038e-05		LOC115720850	7415.17	-1.90038	0.297711	9.16212e-12	5.11289e-11		LOC115709637	102.968	-1.75343	0.343092	2.38175e-08	1.96543e-07
							LOC115707419	1147.24	-0.988285	0.20818	9.47575e-08	7.56393e-07		LOC115719329	6401.15	-1.90005	0.360993	7.09766e-09	2.8573e-08		LOC115709042	12.0469	-1.7521	1.1609	0.00463843	0.0128687
							LOC115707291	848.375	-0.988235	0.276903	1.6095e-05	7.88817e-05		LOC115706914	1170.88	-1.8998	0.265438	4.48049e-14	3.21989e-13		LOC115719899	8.93366	-1.75093	0.950387	0.00222573	0.00672926
							LOC133031714	78.6252	-0.988149	0.408909	0.000740423	0.0024285		LOC115716550	2775.1	-1.89862	0.212842	2.65539e-20	3.5408e-19		LOC115716742	427.314	-1.74754	0.455042	6.74356e-06	3.58737e-05
							LOC115720712	15.0302	-0.986919	0.989544	0.017945	0.0401424		LOC115697546	2043.29	-1.89621	0.452964	1.34938e-06	4.13319e-06		LOC133030008	10664.3	-1.74672	0.424444	2.2931e-06	1.32999e-05
							LOC115702407	992.365	-0.986861	0.215016	2.04392e-07	1.50858e-06		LOC115709370	238.501	-1.89547	0.406968	1.55771e-07	5.32817e-07		LOC115723258	5148.91	-1.74663	0.346035	3.24044e-08	2.60649e-07
							LOC115705220	465.831	-0.986764	0.213769	1.80315e-07	1.34648e-06		LOC115714489	3320.69	-1.89478	0.358189	6.14682e-09	2.49528e-08		LOC115714415	659.289	-1.74332	0.17482	2.33355e-24	1.58646e-22
							LOC115698218	124.908	-0.986632	0.546397	0.00373959	0.0101781		LOC115724458	169.131	-1.89456	0.61802	0.000100216	0.000239015		LOC115707208	226.289	-1.74281	0.433335	3.32291e-06	1.87159e-05
							LOC115717388	630.179	-0.986364	0.612487	0.00591829	0.0152597		LOC115707279	4254.31	-1.8932	0.387888	5.2007e-08	1.88428e-07		LOC115702405	26.0149	-1.74186	0.728655	0.000592617	0.00209784
							LOC115724608	85.2363	-0.986115	0.753795	0.0111706	0.0266025		LOC133039944	5.74079	-1.89117	1.02118	0.00312915	0.00592034		LOC115703954	72.3353	-1.74026	0.535271	5.17301e-05	0.000230787
							LOC115711569	893.356	-0.985296	0.634366	0.00674315	0.0171068		LOC115718746	1752.99	-1.8911	0.158284	3.98016e-34	1.4917e-32		LOC115709017	26.3156	-1.73921	0.727837	0.000594113	0.00210113
							LOC115725326	9173.45	-0.984677	0.171414	4.42037e-10	5.44127e-09		LOC133035602	146.766	-1.89091	0.243437	4.41732e-16	3.95995e-15		LOC115695603	41.8394	-1.73592	0.437266	4.04537e-06	2.24159e-05
							LOC115696879	9878.6	-0.983709	0.217629	2.87915e-07	2.06672e-06		LOC115698314	3153.01	-1.89057	0.284785	1.68429e-12	1.01678e-11		LOC133035088	45.1127	-1.73525	0.530669	4.85842e-05	0.000218109
							LOC115705923	1783.92	-0.983325	0.185332	5.35336e-09	5.50975e-08		LOC115722907	2197.46	-1.89055	0.252929	4.23613e-15	3.40376e-14		LOC115713248	1799.25	-1.73433	0.371412	1.99504e-07	1.40936e-06
							LOC115702815	2388.83	-0.983314	0.281849	2.21665e-05	0.000105026		LOC133028936	4443.03	-1.88891	0.399396	1.10025e-07	3.82349e-07		LOC115702656	468.624	-1.73414	0.267443	7.6412e-12	1.06837e-10
							LOC115696934	196.635	-0.983171	0.313979	7.97527e-05	0.00033078		LOC133030350	7341.97	-1.8883	0.302135	2.15038e-11	1.15303e-10		LOC115721411	2110.95	-1.73399	0.279231	4.39871e-11	5.52161e-10
							LOC115700506	1643.98	-0.982511	0.208518	1.15569e-07	9.03065e-07		LOC115710784	3.32016	-1.8883	1.55682	0.0103343	0.0179277		LOC115715241	645.087	-1.73343	0.168174	7.39838e-26	6.00268e-24
							LOC133037713	65.1818	-0.981588	0.547508	0.00390357	0.0105791		LOC115709321	151.186	-1.88735	0.69433	0.000305864	0.000678987		LOC115710222	110.4	-1.73195	0.349827	5.11685e-08	3.99693e-07
							LOC115714433	89.4162	-0.98158	0.457351	0.0015909	0.00478324		LOC115706155	78.9473	-1.88713	0.608574	8.9407e-05	0.000214835		LOC115704034	184.646	-1.73117	0.582257	0.000120502	0.000498211
							LOC115716064	3673.47	-0.980337	0.438266	0.00125005	0.0038683		LOC115703623	725.096	-1.88695	0.32123	2.1894e-10	1.04894e-09		LOC133030805	2.83561	-1.72478	1.52971	0.00943978	0.0238238
							LOC115700694	923.54	-0.979018	0.351322	0.000250512	0.000925408		LOC115705088	95.5743	-1.88647	0.560125	3.51852e-05	8.96196e-05		LOC133038825	2108.14	-1.72454	0.193959	6.14554e-20	2.43967e-18
							LOC115709626	750.92	-0.97825	0.181134	3.25208e-09	3.45258e-08		LOC115708972	51.1429	-1.88584	0.40219	1.33979e-07	4.6154e-07		LOC115707374	1390.85	-1.72446	0.311794	2.37305e-09	2.29671e-08
							LOC115708894	3042.43	-0.978214	0.36336	0.000336736	0.0012047		LOC115703559	1478.18	-1.8856	0.379155	3.25652e-08	1.21568e-07		LOC115708220	5.77379	-1.72383	1.64612	0.0103315	0.0257689
							LOC115707932	571.3	-0.977553	0.194915	2.57295e-08	2.32518e-07		LOC115723258	5148.91	-1.88502	0.341609	1.73744e-09	7.50651e-09		LOC115707388	300.719	-1.72353	0.38135	3.90727e-07	2.61319e-06
							LOC115706215	1015.92	-0.976933	0.212331	2.02168e-07	1.49415e-06		LOC133038790	452.84	-1.88476	0.285632	2.19939e-12	1.31031e-11		LOC115708255	284.499	-1.72247	0.432702	3.81793e-06	2.12297e-05
							LOC115698079	204.613	-0.976607	0.379307	0.000482355	0.0016602		LOC115696934	196.635	-1.88441	0.318034	1.6092e-10	7.82676e-10		LOC115695514	2.89083	-1.72204	1.6422	0.0103437	0.0257909
							LOC115707090	283.935	-0.976566	0.215948	2.9394e-07	2.10385e-06		LOC115714211	2143.68	-1.88425	0.232467	2.91582e-17	2.95586e-16		LOC115718594	276.402	-1.72117	0.342286	3.39821e-08	2.72433e-07
							LOC115704481	39.9256	-0.976158	0.571037	0.00482033	0.0127269		LOC115718760	1925.83	-1.88155	0.181857	2.51499e-26	5.5317e-25		LOC115714744	1132.61	-1.71828	0.26187	4.40051e-12	6.34421e-11
							LOC115698199	63.8085	-0.975755	0.779099	0.0126702	0.0297562		LOC115703040	114.381	-1.88096	0.405431	1.70126e-07	5.7946e-07		LOC115716186	122.478	-1.71653	0.514822	3.89985e-05	0.000179
							LOC115697124	53.8816	-0.975188	0.576964	0.00505331	0.0132633		LOC115697283	1184.22	-1.88041	0.35552	6.16116e-09	2.50017e-08		LOC115701023	63.9004	-1.71554	0.469338	1.29345e-05	6.51737e-05
							LOC115711588	2595.46	-0.974711	0.148845	2.98213e-12	5.12729e-11		LOC115717461	16.4338	-1.87942	0.664635	0.000219127	0.000498068		LOC115722440	4769.84	-1.71538	0.394351	8.19101e-07	5.16433e-06
							LOC115708154	565.86	-0.974441	0.193415	2.31903e-08	2.11722e-07		LOC115710028	822.841	-1.87901	0.410758	2.31812e-07	7.76213e-07		LOC115709286	2005.51	-1.71172	0.291119	3.09938e-10	3.42457e-09
							LOC115725547	528.104	-0.970902	0.249081	4.67803e-06	2.58186e-05		LOC115724158	13.5729	-1.87865	0.900276	0.00179834	0.00353132		LOC115707204	498.665	-1.71126	0.260528	4.1244e-12	5.97326e-11
							LOC115716660	2166.44	-0.970086	0.191313	1.9967e-08	1.84645e-07		LOC115695615	25.9441	-1.87811	0.892109	0.00171693	0.00338305		LOC115706571	5296.38	-1.71111	0.213766	1.09744e-16	2.93587e-15
							LOC115699614	806.378	-0.969836	0.324382	0.000134206	0.000527219		LOC115705239	3528.62	-1.87744	0.329414	6.13675e-10	2.79205e-09		LOC115712828	5088.52	-1.7099	0.34948	6.5501e-08	5.01949e-07
							LOC115715801	71.7014	-0.969802	0.463884	0.00190004	0.0055821		LOC133037012	2.80729	-1.87659	1.49943	0.00998403	0.0173743		LOC133030105	31.8023	-1.70962	0.542128	6.91629e-05	0.000300071
							LOC115706480	1746.68	-0.969764	0.370828	0.00043639	0.00151821		LOC115721000	644.066	-1.87646	0.29385	8.93657e-12	4.99471e-11		LOC115711257	120.892	-1.70707	0.376102	3.48811e-07	2.35346e-06
							LOC133039877	6673.25	-0.969538	0.213614	2.80376e-07	2.01743e-06		LOC115717210	15810	-1.87547	0.2944	9.86541e-12	5.48989e-11		LOC115699527	946.112	-1.70502	0.246234	3.60663e-13	6.09725e-12
							LOC115716485	509.446	-0.968769	0.336835	0.000194903	0.000740413		LOC115713000	210.492	-1.87365	0.388762	7.06608e-08	2.52153e-07		LOC115725330	4772.56	-1.70498	0.420946	2.83336e-06	1.6155e-05
							LOC115722336	887.456	-0.96871	0.204452	1.08056e-07	8.49129e-07		LOC115709284	378.725	-1.87341	0.261463	4.17599e-14	3.01299e-13		LOC115709013	111.681	-1.70463	0.407069	1.61223e-06	9.59098e-06
							LOC115724140	13836.6	-0.96861	0.217576	4.22153e-07	2.91909e-06		LOC115722581	2.76811	-1.87302	1.45835	0.00958035	0.0167345		LOC115709566	2779.84	-1.70285	0.324052	1.01428e-08	8.9054e-08
							LOC115698848	49.1936	-0.968125	0.699568	0.0100243	0.0242149		LOC115709201	704.935	-1.87214	0.328064	5.87469e-10	2.68011e-09		LOC133035196	7.83473	-1.70071	0.778496	0.000997001	0.003321
							LOC115716754	1895.63	-0.967793	0.215649	3.58502e-07	2.51336e-06		LOC115708785	96.6807	-1.87212	0.290593	6.16651e-12	3.51507e-11		LOC115722650	24.232	-1.70034	1.04345	0.00368753	0.0105369
							LOC115712999	107.528	-0.967686	0.446484	0.00156003	0.00470515		LOC115718889	8407.61	-1.87085	0.250531	4.42242e-15	3.54559e-14		LOC115701515	1333.41	-1.69807	0.210279	5.93059e-17	1.6378e-15
							LOC115697313	854.107	-0.967515	0.3757	0.000494917	0.00169908		LOC115715317	4.48535	-1.87082	1.24534	0.00667677	0.0119798		LOC115712059	946.351	-1.6979	0.163963	3.92786e-26	3.25822e-24
							LOC115700538	1330.01	-0.966625	0.208214	1.73417e-07	1.30244e-06		LOC115710511	130.249	-1.86967	0.271323	2.94768e-13	1.94326e-12		LOC115709424	765.412	-1.69788	0.542324	7.38031e-05	0.000318648
							LOC115717395	25.7699	-0.966348	0.766385	0.0127443	0.0298923		LOC115706508	14722.5	-1.86908	0.30345	3.78494e-11	1.97312e-10		LOC133038715	5.3564	-1.69669	1.41228	0.00873591	0.0223074
							LOC133037385	2.47393	-0.965675	1.29954	0.0223476	0.0485878		LOC115702299	459.313	-1.868	0.340147	2.01025e-09	8.62018e-09		LOC115723607	213.034	-1.6964	0.440027	6.041e-06	3.23921e-05
							LOC115710379	26.296	-0.965035	0.456108	0.00180107	0.00532795		LOC115714829	15.3511	-1.86665	0.638089	0.000161969	0.000375199		LOC115715930	2247.15	-1.69283	0.436787	5.56444e-06	2.99814e-05
							LOC115720669	79.8363	-0.964709	0.319567	0.000124045	0.000491645		LOC115721402	543.889	-1.86657	0.224317	4.80639e-18	5.32345e-17		LOC115700929	6.89036	-1.69176	1.11256	0.00470698	0.0130361
							LOC115713489	2.05141	-0.964464	1.57184	0.0221427	0.048182		LOC115709006	234.475	-1.86532	0.294221	1.19873e-11	6.61993e-11		LOC115698633	91.9588	-1.69028	0.361729	1.82568e-07	1.30085e-06
							LOC115725455	1992.95	-0.963752	0.147271	3.25123e-12	5.54705e-11		LOC133033301	8897.85	-1.86485	0.168351	9.32872e-30	2.59098e-28		LOC133035205	7.39757	-1.68907	0.967589	0.00285053	0.00839674
							LOC115714451	79.5793	-0.96367	0.364766	0.00041028	0.00143954		LOC133035131	12.4342	-1.8645	0.855019	0.0014329	0.0028654		LOC115704851	589.903	-1.68863	0.309149	3.20542e-09	3.04009e-08
							LOC115722492	525.264	-0.963122	0.383756	0.000608027	0.00203846		LOC115721181	2.47346	-1.86253	1.29981	0.00765153	0.013601		LOC115701195	1359.99	-1.68667	0.605205	0.000203447	0.000801636
							LOC115721346	7085.5	-0.962804	0.226255	1.05269e-06	6.65785e-06		LOC115716621	954.521	-1.86225	0.420169	4.51581e-07	1.46327e-06		LOC115714282	2898.72	-1.68663	0.279921	1.2151e-10	1.42699e-09
							LOC115705719	37685.9	-0.962152	0.269747	1.78678e-05	8.65779e-05		LOC133039429	40.1757	-1.86211	0.427756	6.47456e-07	2.05905e-06		LOC115708726	607.665	-1.68595	0.189737	5.63264e-20	2.24407e-18
							LOC115706695	244.808	-0.961974	0.257303	9.19643e-06	4.76453e-05		LOC115721429	293.729	-1.86123	0.255797	1.84048e-14	1.38338e-13		LOC115721181	2.47346	-1.6859	1.40081	0.00880304	0.0224556
							LOC133031828	89.9933	-0.961469	0.669992	0.00916367	0.0223792		LOC115705000	5933.3	-1.86047	0.281585	2.05751e-12	1.23185e-11		LOC115725212	3.13234	-1.68552	1.38487	0.00860873	0.022035
							LOC115701283	466.542	-0.961077	0.386601	0.000655471	0.00217912		LOC115700445	126058	-1.86018	0.316206	2.06568e-10	9.92283e-10		LOC115709743	2412.74	-1.68221	0.203859	1.31776e-17	3.95881e-16
							LOC115712850	1269.26	-0.960365	0.292629	5.11189e-05	0.000222349		LOC133029144	9.12764	-1.85967	0.965343	0.00272062	0.00518889		LOC115711100	117.738	-1.68145	0.283331	2.07612e-10	2.36446e-09
							LOC115716884	1198.35	-0.960302	0.24132	3.4854e-06	1.98219e-05		LOC115702372	359.339	-1.85825	0.342043	2.7925e-09	1.18048e-08		LOC133038790	452.84	-1.68101	0.286547	3.11359e-10	3.43856e-09
							LOC115696242	1334.99	-0.960291	0.533928	0.00405131	0.0109235		LOC115714202	823.275	-1.85779	0.227027	1.51363e-17	1.58581e-16		LOC115698622	121.127	-1.67957	0.375296	4.45839e-07	2.95335e-06
							LOC133031158	8513.52	-0.959698	0.359203	0.000379538	0.00134142		LOC115698706	138.828	-1.85708	0.427283	6.68917e-07	2.12489e-06		LOC115708262	287.206	-1.67912	0.216072	6.31054e-16	1.54504e-14
							LOC115712007	376.202	-0.958479	0.259049	1.08531e-05	5.54017e-05		LOC115695883	475.87	-1.85574	0.213241	1.79263e-19	2.22419e-18		LOC115709712	1245.21	-1.67877	0.208803	7.40394e-17	2.02208e-15
							LOC115719149	51.1883	-0.958244	0.40868	0.000987253	0.00313941		LOC115698622	121.127	-1.85504	0.381898	5.85489e-08	2.11077e-07		LOC115698585	934.553	-1.67867	0.244714	5.23241e-13	8.69369e-12
							LOC115724649	17.4086	-0.956985	0.805449	0.0147816	0.0339789		LOC115707516	436.33	-1.85451	0.304776	6.00717e-11	3.06481e-10		LOC115698543	198.371	-1.6785	0.315851	7.02459e-09	6.32497e-08
							LOC115711592	743.278	-0.956636	0.166766	5.31575e-10	6.46115e-09		LOC115698716	199.938	-1.85419	0.409567	2.90707e-07	9.63198e-07		LOC115696997	26.8427	-1.6758	0.590862	0.000176293	0.000704
							LOC115698974	299.518	-0.956325	0.232013	1.93746e-06	1.15971e-05		LOC115724689	90.1132	-1.85291	0.45783	2.48326e-06	7.35286e-06		LOC115718484	148.288	-1.67171	0.299385	1.56547e-09	1.55228e-08
							LOC115697429	3799.58	-0.95582	0.124945	1.16678e-15	3.23829e-14		LOC115712266	52.1775	-1.85229	0.34446	3.79396e-09	1.58203e-08		LOC115711495	120.638	-1.6717	0.331993	2.98522e-08	2.42029e-07
							LOC115716393	4224.17	-0.955084	0.201334	1.11672e-07	8.7538e-07		LOC115707291	848.375	-1.85206	0.27423	7.58064e-13	4.77214e-12		LOC115704624	1191.1	-1.67023	0.163505	1.50683e-25	1.15114e-23
							LOC115718919	2044.54	-0.95395	0.222079	9.14101e-07	5.85799e-06		LOC115710438	6.13335	-1.85192	1.04705	0.00394944	0.00735412		LOC115723075	33.0091	-1.66851	0.719265	0.00071214	0.00246905
							LOC115699909	556.439	-0.953017	0.283185	3.89651e-05	0.000174785		LOC115701279	362.575	-1.85139	0.219878	2.06158e-18	2.35524e-17		LOC115698729	600.689	-1.66778	0.366705	3.14593e-07	2.14137e-06
							LOC115706911	1050.18	-0.952603	0.195068	5.64631e-08	4.74567e-07		LOC115716884	1198.35	-1.85062	0.240234	7.14367e-16	6.23711e-15		LOC115700673	14.4932	-1.66729	0.768775	0.00104222	0.00345454
							LOC115715271	244.101	-0.95137	0.298185	7.26618e-05	0.000304667		LOC115697000	189.531	-1.85052	0.429002	7.76291e-07	2.44733e-06		LOC115722876	493.929	-1.66723	0.335047	3.99715e-08	3.16907e-07
							LOC115707987	58.4302	-0.950598	0.549768	0.00489142	0.0128962		LOC115725156	669.719	-1.84957	0.26789	2.66413e-13	1.76756e-12		LOC115708718	563.656	-1.66694	0.276116	1.07698e-10	1.27015e-09
							LOC115720939	5120.98	-0.950125	0.200187	1.12843e-07	8.83003e-07		LOC115709567	72.6649	-1.84941	0.65799	0.000236553	0.000534551		LOC115707229	178.006	-1.66643	0.420409	3.82998e-06	2.12914e-05
							LOC115722647	10.3757	-0.94986	0.799394	0.0150261	0.0344803		LOC115707416	1840.22	-1.84909	0.191672	2.8233e-23	5.00223e-22		LOC115723670	3529.9	-1.66456	0.22234	5.37328e-15	1.15526e-13
							LOC115700432	23.3928	-0.948922	0.504176	0.00340253	0.00937783		LOC115708654	243.203	-1.84889	0.254498	1.9896e-14	1.48521e-13		LOC115723297	3.2668	-1.66401	1.58433	0.011166	0.0275323
							LOC115715095	1769.46	-0.948867	0.213492	4.75529e-07	3.25277e-06		LOC115701287	70.1342	-1.84821	0.366921	2.34333e-08	8.88802e-08		LOC115706284	159.591	-1.66387	0.568349	0.000134605	0.000550683
							LOC115702448	49.6677	-0.948512	0.514056	0.00372766	0.0101519		LOC115700582	961.18	-1.84681	0.214247	3.67202e-19	4.43228e-18		LOC115721092	2.71194	-1.662	1.43557	0.00971542	0.0244298
							LOC133034651	25.8061	-0.947728	0.680241	0.010301	0.0247838		LOC133036085	144.106	-1.84658	0.287173	6.62566e-12	3.76007e-11		LOC115698641	436.597	-1.66126	0.248933	1.77652e-12	2.71622e-11
							LOC133033473	113.982	-0.947392	0.279959	3.71923e-05	0.000167644		LOC115719454	111.977	-1.84604	0.389715	1.0646e-07	3.71202e-07		LOC115701346	807.233	-1.6596	0.309368	5.14574e-09	4.72641e-08
							LOC115703060	174.38	-0.947243	0.195687	7.16978e-08	5.88595e-07		LOC115711946	98.2409	-1.84588	0.449018	1.8952e-06	5.71024e-06		LOC115697303	304.941	-1.65893	0.324407	1.94714e-08	1.63347e-07
							LOC115721045	3.05622	-0.947178	1.10587	0.0223279	0.0485496		LOC133039027	11.5881	-1.8452	1.02535	0.00371347	0.00694561		LOC115699159	59.712	-1.65867	0.469406	1.90172e-05	9.34366e-05
							LOC133029051	89.5717	-0.947121	0.463557	0.00228227	0.00658247		LOC133030449	45.6536	-1.84456	0.311759	1.6796e-10	8.15456e-10		LOC115715883	48.9463	-1.65564	0.665725	0.000460702	0.00167105
							LOC115706842	33.0905	-0.94693	0.426415	0.00143247	0.00436238		LOC115700519	1694.54	-1.84362	0.230581	6.97548e-17	6.74772e-16		LOC115710492	1311.34	-1.65274	0.306639	4.41729e-09	4.09682e-08
							LOC115720381	15968.3	-0.946747	0.221149	1.00559e-06	6.38358e-06		LOC115722357	7046.19	-1.84234	0.27778	1.7254e-12	1.04073e-11		LOC115719834	2.38408	-1.65149	1.4381	0.00997103	0.0250074
							LOC115699472	18543.1	-0.946693	0.227991	1.76866e-06	1.06758e-05		LOC115698079	204.613	-1.84191	0.378609	5.64364e-08	2.03866e-07		LOC115714617	59.909	-1.65148	0.578428	0.000165785	0.000665266
							LOC115694771	7633.61	-0.945948	0.242469	5.0994e-06	2.78812e-05		LOC115706946	574.534	-1.84	0.49115	8.58268e-06	2.37315e-05		LOC115712999	107.528	-1.65008	0.470949	2.09759e-05	0.000102195
							LOC115725478	12328.9	-0.945936	0.187187	2.44157e-08	2.21908e-07		LOC115720471	49.1758	-1.8398	0.56174	5.03822e-05	0.000125408		LOC115700585	88.1042	-1.64906	0.557174	0.000121727	0.000502714
							LOC115708850	972.139	-0.945802	0.232721	2.5903e-06	1.51181e-05		LOC115705364	109.483	-1.83971	0.421366	6.13957e-07	1.9571e-06		LOC115721865	342.115	-1.64615	0.345964	1.12904e-07	8.36932e-07
							LOC115698699	422.629	-0.944098	0.140795	1.21193e-12	2.19758e-11		LOC115711589	21.6401	-1.83962	0.570233	5.99074e-05	0.000147299		LOC115700851	763.935	-1.64598	0.205481	8.43419e-17	2.28381e-15
							LOC115710202	1863.66	-0.942817	0.184764	1.9145e-08	1.77634e-07		LOC115712023	49.0841	-1.83872	0.490625	8.5397e-06	2.3625e-05		LOC115725651	6.849	-1.64537	1.1559	0.00597426	0.0160364
							LOC115722157	279.739	-0.94268	0.217232	7.87727e-07	5.13396e-06		LOC115725659	4382.56	-1.83789	0.24265	1.92984e-15	1.6039e-14		LOC115721010	1.65094	-1.64384	1.5769	0.011565	0.0283776
							LOC115699593	324.022	-0.942545	0.27832	3.75333e-05	0.00016901		LOC115716208	3017.86	-1.83686	0.315277	2.88625e-10	1.36389e-09		LOC115699636	4355.7	-1.6416	0.260286	1.87083e-11	2.46681e-10
							LOC115725545	247.423	-0.941189	0.278615	3.88966e-05	0.000174513		LOC115714900	378.919	-1.83676	0.381388	7.2122e-08	2.57031e-07		LOC115723087	253.725	-1.64019	0.273381	1.26681e-10	1.48301e-09
							LOC133033278	368.885	-0.940487	0.310904	0.000132161	0.000520103		LOC115709045	6663.36	-1.83636	0.245974	4.41279e-15	3.53917e-14		LOC115717498	16.3128	-1.63903	0.80313	0.00143721	0.00458533
							LOC115725580	242.932	-0.939676	0.284362	5.09004e-05	0.000221572		LOC115705326	45.7137	-1.83507	0.602012	0.000110542	0.000262262		LOC133033057	294.966	-1.63779	0.325492	2.85471e-08	2.32465e-07
							LOC115696747	691.744	-0.939278	0.355526	0.000443304	0.00154106		LOC115722183	541.313	-1.8343	0.328525	1.19057e-09	5.23837e-09		LOC115698706	138.828	-1.63703	0.432248	7.37812e-06	3.90252e-05
							LOC133035820	41.8309	-0.938253	0.396929	0.000993335	0.00315514		LOC115712109	156.323	-1.8342	0.329384	1.29603e-09	5.67029e-09		LOC115721964	38.2473	-1.63688	0.460643	1.74265e-05	8.61674e-05
							LOC115698325	589.093	-0.937848	0.222375	1.38299e-06	8.52375e-06		LOC115696959	261.881	-1.83405	0.401516	2.40882e-07	8.05343e-07		LOC115722280	549.061	-1.63658	0.278024	2.48523e-10	2.78896e-09
							LOC115694799	3.01468	-0.937813	1.71524	0.0218894	0.0477129		LOC115706756	48.0032	-1.83321	0.535194	2.93985e-05	7.56146e-05		LOC115715585	268.102	-1.63572	0.294947	1.79205e-09	1.76827e-08
							LOC115715610	10006.8	-0.936842	0.0967753	2.42383e-23	1.33377e-21		LOC115709818	87.7	-1.83315	0.434093	1.16778e-06	3.60328e-06		LOC115712817	1023.25	-1.63434	0.369036	5.14798e-07	3.37855e-06
							LOC115706416	9225.42	-0.936664	0.164938	8.19269e-10	9.66729e-09		LOC115695779	6.92157	-1.82976	0.928693	0.00252846	0.00485086		LOC115707266	1928.28	-1.63347	0.232445	1.41505e-13	2.53693e-12
							LOC115719310	843.331	-0.93638	0.19671	1.12065e-07	8.78151e-07		LOC115699544	313.175	-1.82825	0.340313	3.89855e-09	1.62315e-08		LOC115698932	2445.31	-1.63272	0.213957	1.61316e-15	3.70861e-14
							LOC115722459	63.7994	-0.93637	0.292972	7.52744e-05	0.000314376		LOC115723053	2321.86	-1.82814	0.270957	7.87336e-13	4.94498e-12		LOC115706543	8.24597	-1.63197	1.28267	0.00819626	0.021121
							LOC115699594	737.714	-0.936273	0.299865	9.68928e-05	0.000393789		LOC115707937	6.27002	-1.8281	1.25535	0.00767817	0.0136439		LOC133033371	12.5634	-1.63114	0.84634	0.00189786	0.00586236
							LOC115701735	4522.16	-0.936035	0.137546	6.36767e-13	1.20785e-11		LOC115707802	795.717	-1.82782	0.464057	3.94944e-06	1.14103e-05		LOC115713000	210.492	-1.63057	0.398698	2.20819e-06	1.28307e-05
							LOC115724123	469.595	-0.936031	0.254572	1.29715e-05	6.49333e-05		LOC115724764	10.7419	-1.8273	1.07034	0.00465276	0.00854969		LOC115709201	704.935	-1.6282	0.33256	5.57051e-08	4.32697e-07
							LOC115715284	376.246	-0.935865	0.280106	4.53267e-05	0.000199892		LOC115698488	382.391	-1.82715	0.455362	2.90188e-06	8.51596e-06		LOC115704558	225.135	-1.62727	0.412762	3.9976e-06	2.21789e-05
							LOC115718184	420.116	-0.935254	0.159542	2.8021e-10	3.55759e-09		LOC133035791	680.6	-1.82609	0.212526	4.619e-19	5.54458e-18		LOC115711120	44.9733	-1.62676	0.965718	0.00337513	0.00974197
							LOC115706169	1125.89	-0.93378	0.128527	2.40903e-14	5.602e-13		LOC115708734	338.137	-1.82532	0.354701	1.32441e-08	5.17106e-08		LOC115725166	45.9358	-1.62463	0.972439	0.00348829	0.0100321
							LOC115723323	121.866	-0.933421	0.372926	0.000679665	0.00224612		LOC115706371	640.508	-1.82452	0.254139	3.69175e-14	2.67692e-13		LOC115718446	22.7957	-1.6235	1.0783	0.00507221	0.0138987
							LOC115714364	7.4559	-0.932384	0.835997	0.0175852	0.0394447		LOC115714366	687.667	-1.82352	0.37955	7.6522e-08	2.71689e-07		LOC115714451	79.5793	-1.62246	0.406941	3.32753e-06	1.87372e-05
							LOC115703756	29.9717	-0.931897	0.481915	0.00313302	0.00869865		LOC115708767	2187.95	-1.8212	0.321796	7.67505e-10	3.44444e-09		LOC115699433	286.749	-1.62109	0.204369	1.45834e-16	3.84582e-15
							LOC115722491	17070.7	-0.931305	0.207455	4.17615e-07	2.89041e-06		LOC115704567	122.666	-1.82012	0.480698	7.381e-06	2.05815e-05		LOC115710658	1074.83	-1.61978	0.184464	1.13067e-19	4.28209e-18
							LOC115721784	49.105	-0.931205	0.57063	0.00641321	0.0163801		LOC115724954	1382.01	-1.81858	0.304826	1.23988e-10	6.10273e-10		LOC115706695	244.808	-1.61944	0.263033	4.56764e-11	5.71752e-10
							LOC115707959	2896.21	-0.93081	0.261714	2.09645e-05	0.000100056		LOC115709424	765.412	-1.81842	0.514859	1.99191e-05	5.23774e-05		LOC115721394	520.795	-1.61943	0.265686	6.69839e-11	8.15508e-10
							LOC115722168	145.822	-0.930562	0.305274	0.000126772	0.000501204		LOC115697070	19.7957	-1.81816	0.674043	0.000344814	0.000758571		LOC115716443	2615.79	-1.61853	0.291133	1.59995e-09	1.58434e-08
							LOC133030154	54.7973	-0.930376	0.331157	0.000273637	0.00100102		LOC115723415	1129.42	-1.81752	0.222799	1.82891e-17	1.891e-16		LOC115696249	62.4725	-1.6177	0.303369	5.62375e-09	5.15128e-08
							LOC115707698	1134.98	-0.930344	0.207523	4.31401e-07	2.97471e-06		LOC115709667	5811.63	-1.81738	0.332848	2.39195e-09	1.01827e-08		LOC115695895	2539.65	-1.61663	0.269728	1.24276e-10	1.4587e-09
							LOC115711382	28.8134	-0.929585	0.463263	0.00262782	0.00744763		LOC115712289	296.638	-1.81729	0.359722	2.17303e-08	8.26223e-08		LOC115721815	4.3624	-1.61579	1.4882	0.0113768	0.0279745
							LOC115711946	98.2409	-0.929409	0.430253	0.00176988	0.00524406		LOC115699215	85.9219	-1.81687	0.30758	1.77294e-10	8.58861e-10		LOC115709321	151.186	-1.6152	0.754659	0.00112849	0.00370953
							LOC115725740	6.82715	-0.929396	0.982775	0.0218361	0.04762		LOC115705108	39.1862	-1.81572	0.588467	9.88409e-05	0.000235942		LOC115718571	117.197	-1.61449	0.42102	6.02015e-06	3.2288e-05
							LOC115706571	5296.38	-0.929162	0.214566	8.69797e-07	5.60802e-06		LOC115710202	1863.66	-1.81563	0.185562	7.18854e-24	1.33558e-22		LOC115707959	2896.21	-1.61135	0.262162	4.77945e-11	5.96921e-10
							LOC115721252	913.096	-0.928982	0.142856	5.10372e-12	8.51169e-11		LOC133032517	5.91276	-1.81475	1.3209	0.00902213	0.0158356		LOC133032946	64.8132	-1.61111	0.491067	4.36145e-05	0.000197836
							LOC115718601	223.623	-0.92895	0.225142	2.13442e-06	1.26703e-05		LOC115722832	12794.1	-1.81319	0.231785	2.746e-16	2.49558e-15		LOC115708750	194.669	-1.60951	0.297426	3.59039e-09	3.37212e-08
							LOC115723320	612.27	-0.928916	0.281522	5.39257e-05	0.000233234		LOC115720895	225.927	-1.81257	0.247529	1.27846e-14	9.76449e-14		LOC115714005	184.014	-1.60908	0.421959	6.50379e-06	3.46895e-05
							LOC115717123	1314.05	-0.928239	0.181121	1.82362e-08	1.69841e-07		LOC115702100	160.905	-1.81233	0.270133	1.01639e-12	6.29644e-12		LOC115697485	4223.39	-1.60861	0.735524	0.00100428	0.00334036
							LOC115707091	117.106	-0.927589	0.358884	0.00054594	0.00185465		LOC115714099	2822.69	-1.81022	0.306095	1.69896e-10	8.24304e-10		LOC115711125	13.9003	-1.60748	1.03307	0.00457388	0.0127134
							LOC115701545	271.611	-0.927422	0.243302	7.89633e-06	4.14213e-05		LOC115720676	10536.7	-1.80947	0.299132	7.43303e-11	3.75271e-10		LOC133038732	3.26619	-1.606	1.5398	0.0121512	0.0296263
							LOC133035756	370.22	-0.927371	0.181057	1.85988e-08	1.73072e-07		LOC115724788	2.31385	-1.80736	1.37971	0.0100999	0.0175576		LOC133029061	36.206	-1.6039	0.724271	0.000937239	0.0031474
							LOC115718484	148.288	-0.926812	0.29361	8.92831e-05	0.000365669		LOC115721238	308.436	-1.80616	0.221257	1.73862e-17	1.80021e-16		LOC115718731	1504.59	-1.6026	0.274504	3.06587e-10	3.39158e-09
							LOC115710471	14.2106	-0.926676	0.505041	0.00404327	0.0109125		LOC115697299	19638.1	-1.80583	0.234826	7.76884e-16	6.77479e-15		LOC115725387	892.294	-1.60194	0.226942	1.0327e-13	1.88489e-12
							LOC115715057	342.62	-0.926194	0.286075	6.77134e-05	0.000285643		LOC115697703	6178.23	-1.80397	0.21067	5.88885e-19	7.01859e-18		LOC115697416	50.3585	-1.60184	0.683369	0.000671386	0.00234421
							LOC115701761	766.517	-0.925743	0.2703	3.4826e-05	0.000158068		LOC115719451	1560.58	-1.80283	0.194129	8.59751e-22	1.32585e-20		LOC115715264	391.786	-1.60167	0.329797	6.48153e-08	4.96865e-07
							LOC115703001	623.049	-0.925499	0.159737	4.40765e-10	5.42861e-09		LOC115720519	38.0426	-1.80145	0.815922	0.00142067	0.00284251		LOC115701325	355.059	-1.5997	0.243493	3.0138e-12	4.46964e-11
							LOC115724740	48.2591	-0.924589	0.412534	0.0014472	0.00440059		LOC115725522	4694.01	-1.80035	0.288512	2.23836e-11	1.19726e-10		LOC115706871	2.31137	-1.59759	1.5824	0.0127326	0.030831
							LOC115704961	202.408	-0.924186	0.320012	0.000218337	0.000818109		LOC115704583	709.639	-1.79985	0.496869	1.4235e-05	3.82629e-05		LOC115707094	319.437	-1.59726	0.278152	5.33166e-10	5.67663e-09
							LOC115720941	295.147	-0.923251	0.376146	0.000806496	0.00262315		LOC115718723	1404.66	-1.79951	0.277419	4.51857e-12	2.60503e-11		LOC115703719	36.0431	-1.59618	0.59936	0.000283434	0.00107931
							LOC115714574	46.873	-0.922684	0.416675	0.00156382	0.00471458		LOC115711333	6.44102	-1.79927	0.889768	0.00229877	0.00443756		LOC115713995	51.2828	-1.59491	0.417749	6.30916e-06	3.37242e-05
							LOC115712568	2721.29	-0.921692	0.176643	1.14905e-08	1.11111e-07		LOC115718765	64.3078	-1.79909	0.646357	0.000268351	0.00060129		LOC115702733	164.47	-1.59485	0.681969	0.000681242	0.00237229
							LOC115707810	1007.87	-0.920647	0.446075	0.00232998	0.00670174		LOC115703665	28.6017	-1.79865	0.815459	0.00143303	0.0028654		LOC115701300	617.747	-1.59396	0.305855	1.03036e-08	9.0394e-08
							LOC115706103	3209.82	-0.918928	0.230405	3.98334e-06	2.23903e-05		LOC115706991	10.8454	-1.79819	0.996869	0.00388224	0.00723866		LOC115720401	1773.93	-1.59281	0.220136	2.79683e-14	5.56638e-13
							LOC115699716	2887.93	-0.918866	0.106768	5.4452e-19	2.1163e-17		LOC115723236	414.268	-1.79819	0.30924	3.07561e-10	1.44991e-09		LOC115709087	29.3049	-1.58804	0.465399	2.76223e-05	0.000131072
							LOC115714568	16266.5	-0.918775	0.255101	1.85477e-05	8.95601e-05		LOC115712112	3296.43	-1.79802	0.167418	3.62593e-28	9.13826e-27		LOC115716346	232.36	-1.58799	0.462191	2.54594e-05	0.000121596
							LOC115700007	77.2599	-0.917941	0.350993	0.000515023	0.00176038		LOC115707266	1928.28	-1.79599	0.23146	4.49801e-16	4.02731e-15		LOC115722144	114.39	-1.58665	0.678163	0.00067975	0.0023682
							LOC115703557	880.933	-0.917603	0.168528	3.39468e-09	3.59539e-08		LOC115724682	256.37	-1.79483	0.318863	9.15385e-10	4.07952e-09		LOC115700687	14.7544	-1.58618	0.724664	0.00100293	0.00333726
							LOC133032310	4540.34	-0.917379	0.150554	7.46749e-11	1.03304e-09		LOC133031102	712.908	-1.79436	0.32758	2.1676e-09	9.26388e-09		LOC115711666	40.3472	-1.58539	0.656391	0.000556839	0.00198319
							LOC115715212	649.63	-0.91698	0.175972	1.21855e-08	1.17372e-07		LOC115724203	228.707	-1.79431	0.314937	6.15e-10	2.79698e-09		LOC115724156	5.63466	-1.58225	1.41982	0.0113523	0.0279265
							LOC115725667	538.723	-0.916935	0.160499	7.38373e-10	8.74056e-09		LOC115699636	4355.7	-1.79426	0.257288	1.6027e-13	1.08382e-12		LOC115709818	87.7	-1.58199	0.427269	9.67815e-06	4.99663e-05
							LOC115712756	6474.07	-0.916135	0.158889	5.43921e-10	6.60039e-09		LOC115717010	433.511	-1.79311	0.183179	6.79736e-24	1.26723e-22		LOC115718016	2.28137	-1.58055	1.53008	0.0127101	0.0307831
							LOC115712092	655.829	-0.915366	0.202406	3.83776e-07	2.67339e-06		LOC115704490	351.737	-1.79294	0.540937	4.51165e-05	0.000113168		LOC115723060	2726.5	-1.58052	0.314161	2.5918e-08	2.12536e-07
							LOC115705586	931.735	-0.914279	0.292998	0.000105746	0.000426161		LOC115697537	2165.04	-1.79264	0.332622	3.54781e-09	1.48365e-08		LOC115716040	579.528	-1.5805	0.268259	2.12051e-10	2.41254e-09
							LOC133031766	348.661	-0.914068	0.586935	0.00789212	0.0196582		LOC115712565	7681.44	-1.79258	0.212555	1.78415e-18	2.05229e-17		LOC115708906	62.6973	-1.57784	0.389648	2.4615e-06	1.41876e-05
							LOC115702641	697.682	-0.913919	0.366499	0.000743509	0.0024379		LOC115712209	10598.1	-1.79072	0.188124	9.43089e-23	1.58946e-21		LOC115715020	899.234	-1.57706	0.18386	5.81312e-19	2.05129e-17
							LOC115697374	74405.5	-0.9137	0.14563	2.43546e-11	3.64352e-10		LOC115714579	2885.38	-1.78951	0.288116	2.68874e-11	1.42208e-10		LOC115704553	302.287	-1.5768	0.246206	8.46715e-12	1.17499e-10
							LOC115716206	7377.64	-0.913637	0.21043	8.84139e-07	5.68565e-06		LOC115717012	254.257	-1.7885	0.512396	2.36951e-05	6.16734e-05		LOC115697838	15.9717	-1.57477	0.708928	0.000924535	0.00310896
							LOC115716635	1222.04	-0.913403	0.170047	5.1936e-09	5.35275e-08		LOC115694750	22.5908	-1.78832	0.514205	2.48468e-05	6.44863e-05		LOC115711324	115.677	-1.57475	0.594278	0.000293435	0.00111377
							LOC115721235	590.928	-0.912979	0.34103	0.000435622	0.00151625		LOC115696963	169.422	-1.78662	0.473484	7.9087e-06	2.19322e-05		LOC115698033	918.808	-1.57259	0.193128	2.25864e-17	6.633e-16
							LOC115699040	30.5591	-0.911289	0.495876	0.00418407	0.0112379		LOC115719317	9543.15	-1.78193	0.2435	1.31133e-14	1.00015e-13		LOC115723327	204.973	-1.57185	0.619734	0.000401774	0.00147732
							LOC115703624	13.4145	-0.911154	0.689488	0.0129276	0.0302584		LOC115711400	198.841	-1.78164	0.479608	1.00152e-05	2.74488e-05		LOC115725423	1427.79	-1.57157	0.220992	6.50226e-14	1.2137e-12
							LOC115702478	114.127	-0.910591	0.565525	0.00708734	0.0178757		LOC115712845	19355.6	-1.78087	0.236221	2.47449e-15	2.03636e-14		LOC115707516	436.33	-1.57033	0.309607	2.06002e-08	1.72166e-07
							LOC115701365	1370.96	-0.910289	0.125624	3.12602e-14	7.1423e-13		LOC133036708	3.68462	-1.78038	1.34547	0.0102712	0.0178325		LOC115720775	2.71264	-1.56975	1.53744	0.0130701	0.031545
							LOC115699550	518.615	-0.909873	0.349356	0.000546462	0.00185613		LOC115698108	1090.37	-1.77929	0.338348	7.26789e-09	2.92097e-08		LOC115707387	53.5976	-1.56881	0.500561	6.88403e-05	0.000298846
							LOC115707274	13113.6	-0.909254	0.099684	5.67791e-21	2.63519e-19		LOC115699263	1174.15	-1.7781	0.362416	4.62448e-08	1.68985e-07		LOC115697762	9.58613	-1.56794	0.960856	0.00392281	0.0111291
							LOC115705692	392.064	-0.908792	0.199784	3.49082e-07	2.45584e-06		LOC115719040	11728.5	-1.77729	0.214143	5.51376e-18	6.06987e-17		LOC115718523	79.0365	-1.5671	0.301396	1.04742e-08	9.17462e-08
							LOC115705918	10.2937	-0.908182	0.621238	0.00981777	0.0237884		LOC133035091	374.347	-1.77621	0.220887	4.67363e-17	4.62583e-16		LOC115698308	253.441	-1.56632	0.387903	2.55069e-06	1.46675e-05
							LOC115716679	1432.14	-0.90751	0.161286	1.27231e-09	1.45948e-08		LOC133030652	4.1215	-1.77566	1.35094	0.0104844	0.0181694		LOC133038738	220.673	-1.56546	0.267667	2.66015e-10	2.96876e-09
							LOC115719787	23.349	-0.907339	0.727281	0.0149775	0.0343795		LOC115713651	5822.28	-1.77555	0.263388	8.09145e-13	5.07025e-12		LOC133039943	86.3095	-1.56526	0.378954	1.73215e-06	1.02468e-05
							LOC115708105	8726.29	-0.905986	0.231825	5.85049e-06	3.16299e-05		LOC115721346	7085.5	-1.77539	0.223784	1.11796e-16	1.06026e-15		LOC115698808	247.312	-1.5647	0.641482	0.000522629	0.00187396
							LOC115714030	1588.1	-0.90553	0.169348	6.15534e-09	6.26841e-08		LOC133038804	2979.04	-1.77516	0.3752	1.10926e-07	3.85234e-07		LOC115718155	4831.34	-1.56106	0.357705	6.24683e-07	4.03115e-06
							LOC115723116	1403.81	-0.905328	0.160728	1.24226e-09	1.42795e-08		LOC115701095	25.4585	-1.77392	0.470065	7.94943e-06	2.20424e-05		LOC115702505	18.2499	-1.56096	0.861045	0.00256002	0.0076279
							LOC115709903	469.116	-0.904478	0.338805	0.000458821	0.00158954		LOC115711534	457.311	-1.77168	0.341773	1.08927e-08	4.28604e-08		LOC115724138	738.703	-1.55874	0.230987	8.1171e-13	1.30952e-11
							LOC115699416	115.367	-0.904418	0.255184	2.43927e-05	0.000114573		LOC133037489	938.547	-1.77164	0.196087	8.70918e-21	1.22192e-19		LOC115709304	6287.45	-1.55785	0.1701	3.00154e-21	1.41072e-19
							LOC115714645	6341.82	-0.904198	0.285647	9.43216e-05	0.000384393		LOC115711660	1170.46	-1.77104	0.214598	8.13611e-18	8.80974e-17		LOC115719000	4259.89	-1.55766	0.343696	2.89107e-07	1.98368e-06
							LOC115704622	87.8342	-0.904001	0.221066	2.77574e-06	1.61201e-05		LOC115708909	6328.82	-1.77061	0.27121	3.40599e-12	1.99155e-11		LOC115719149	51.1883	-1.55732	0.437824	1.62486e-05	8.0648e-05
							LOC115695852	237.155	-0.90366	0.199621	3.95765e-07	2.75118e-06		LOC115701164	467.25	-1.77057	0.399558	4.64586e-07	1.5025e-06		LOC115721129	247.37	-1.55627	0.237151	2.84058e-12	4.23819e-11
							LOC115698700	919.133	-0.903417	0.240798	1.10522e-05	5.63338e-05		LOC115705112	2.54941	-1.77034	1.54855	0.0133419	0.0226651		LOC115705079	24.466	-1.55476	0.758674	0.00143476	0.00457832
							LOC115706543	8.24597	-0.903405	0.884686	0.0215037	0.0470104		LOC115700361	5703.25	-1.77023	0.259715	4.8222e-13	3.1149e-12		LOC115695726	48.8058	-1.55442	0.464677	3.40962e-05	0.000158675
							LOC115700242	2015.43	-0.903188	0.22394	3.52933e-06	2.00461e-05		LOC115717004	151.199	-1.76934	0.368843	8.02587e-08	2.83891e-07		LOC115714653	13.5828	-1.55344	1.07924	0.00613879	0.0164384
							LOC115722776	42.6227	-0.902661	0.432115	0.00230372	0.00663825		LOC115709481	493.267	-1.76807	0.313064	8.21758e-10	3.67882e-09		LOC115702561	24.2982	-1.55292	0.96588	0.00418017	0.0117602
							LOC115721902	51.7112	-0.902336	0.539486	0.00629359	0.0161191		LOC133034884	501.229	-1.76775	0.223552	1.37323e-16	1.28445e-15		LOC115702076	1932.65	-1.55218	0.42158	1.02248e-05	5.25325e-05
							LOC115715020	899.234	-0.902133	0.181831	4.7887e-08	4.08353e-07		LOC115700585	88.1042	-1.76679	0.523675	3.70303e-05	9.40771e-05		LOC115709313	721.929	-1.55205	0.305148	1.85703e-08	1.56319e-07
							LOC115697428	1698.06	-0.901823	0.192687	1.9287e-07	1.42971e-06		LOC115725202	4306.63	-1.76668	0.251722	1.15976e-13	7.97909e-13		LOC115700632	829.229	-1.55138	0.286644	3.20187e-09	3.03802e-08
							LOC115712262	40.1361	-0.901308	0.441976	0.00262387	0.00743831		LOC115714193	1373.71	-1.76604	0.209189	1.63761e-18	1.88771e-17		LOC115711601	724.288	-1.55094	0.340347	2.5522e-07	1.76975e-06
							LOC115704998	26.1965	-0.90089	0.463575	0.00333495	0.00920414		LOC115721235	590.928	-1.76563	0.342989	1.3212e-08	5.15946e-08		LOC115702095	1631.86	-1.55084	0.289585	4.37834e-09	4.06578e-08
							LOC115723273	1934.58	-0.899903	0.174741	1.82144e-08	1.69708e-07		LOC115721882	231.772	-1.76546	0.274273	6.24325e-12	3.5551e-11		LOC115711394	25.943	-1.55002	0.923095	0.00353962	0.0101666
							LOC115721018	1040.45	-0.899879	0.245619	1.57891e-05	7.76048e-05		LOC115697880	51.1105	-1.76455	0.428812	1.92224e-06	5.78613e-06		LOC115711473	252.266	-1.54895	0.872382	0.00281361	0.0082983
							LOC133035455	5.34828	-0.898519	0.835956	0.0202737	0.0446464		LOC115708759	352.003	-1.76436	0.242575	1.81608e-14	1.36645e-13		LOC115695393	5.10691	-1.54679	1.33094	0.0108898	0.0269229
							LOC115709853	1961.15	-0.898363	0.816547	0.0195491	0.0432478		LOC115706759	30.7496	-1.76417	0.406652	7.136e-07	2.25984e-06		LOC115707657	686.851	-1.54589	0.250509	3.52358e-11	4.47104e-10
							LOC115702076	1932.65	-0.89827	0.402889	0.00161888	0.00485752		LOC115712668	2757.59	-1.76063	0.160829	3.67602e-29	9.93118e-28		LOC115697284	832.778	-1.54461	0.210152	1.04983e-14	2.19556e-13
							LOC115710285	123.994	-0.898099	0.358805	0.000763034	0.0024964		LOC115707287	45.7151	-1.75883	0.405688	7.2442e-07	2.2921e-06		LOC115697374	74405.5	-1.54447	0.146387	2.80472e-27	2.69921e-25
							LOC115721882	231.772	-0.898033	0.26421	4.26444e-05	0.000189201		LOC115703585	9463.21	-1.75834	0.171587	6.47696e-26	1.38951e-24		LOC115721850	1183.25	-1.5437	0.195668	1.61895e-16	4.25424e-15
							LOC115714002	195.785	-0.897874	0.313614	0.00025969	0.000954876		LOC115723165	1339.87	-1.75828	0.204457	4.20079e-19	5.0593e-18		LOC115701577	505.238	-1.54366	0.295736	9.0361e-09	8.00325e-08
							LOC133037859	497.502	-0.897582	0.147601	8.85484e-11	1.20694e-09		LOC115713508	395.761	-1.75815	0.31916	1.82416e-09	7.86244e-09		LOC115707224	1210.24	-1.54364	0.21649	5.26917e-14	9.99479e-13
							LOC115695653	283.329	-0.897531	0.269508	5.46151e-05	0.000235986		LOC115700268	188.361	-1.75789	0.254985	2.79152e-13	1.84702e-12		LOC115716432	42.815	-1.54322	0.610843	0.000412519	0.00151357
							LOC115695939	720.683	-0.89752	0.244229	1.52694e-05	7.52005e-05		LOC115703819	236.833	-1.75739	0.416441	1.21687e-06	3.74521e-06		LOC115723701	463.886	-1.54051	0.217454	7.28908e-14	1.35829e-12
							LOC115715629	1330.47	-0.897463	0.263122	4.09472e-05	0.000182672		LOC115706950	3201.72	-1.75682	0.375118	1.40952e-07	4.84335e-07		LOC115706215	1015.92	-1.53999	0.214957	4.08009e-14	7.85321e-13
							LOC115704106	132.088	-0.897165	0.219555	2.89415e-06	1.67683e-05		LOC133039416	9.94086	-1.75587	0.858159	0.00226911	0.00438458		LOC115707416	1840.22	-1.53939	0.192975	7.89784e-17	2.14904e-15
							LOC115712112	3296.43	-0.895946	0.166295	5.15048e-09	5.31416e-08		LOC115716202	257.254	-1.75505	0.213819	1.17588e-17	1.25145e-16		LOC115707504	55.7697	-1.53748	0.622102	0.000479281	0.00173391
							LOC133035772	4876.88	-0.894658	0.165111	4.36983e-09	4.5459e-08		LOC115700526	679.405	-1.75387	0.876519	0.00254739	0.00488502		LOC115706914	1170.88	-1.53744	0.270002	6.26602e-10	6.58006e-09
							LOC115698638	840.794	-0.894586	0.259676	3.65862e-05	0.00016518		LOC115705776	43.9131	-1.7538	0.53319	5.07704e-05	0.000126259		LOC115704106	132.088	-1.5371	0.235518	3.45167e-12	5.06161e-11
							LOC115707902	313.831	-0.894182	0.150108	1.92682e-10	2.48608e-09		LOC133030603	7.83317	-1.75301	0.837896	0.00202347	0.00394212		LOC115718746	1752.99	-1.53484	0.158447	1.82669e-23	1.11258e-21
							LOC115704534	174.38	-0.893874	0.403613	0.00170744	0.00508073		LOC115714406	128.08	-1.7529	0.361484	6.20956e-08	2.2312e-07		LOC115705533	54.2992	-1.5346	0.740132	0.0013567	0.0043566
							LOC115703205	13.3693	-0.893838	0.607298	0.00996309	0.024088		LOC115720381	15968.3	-1.75212	0.219074	6.60646e-17	6.41926e-16		LOC133033420	243.651	-1.53185	0.23532	3.81498e-12	5.53957e-11
							LOC115705558	138.434	-0.893767	0.252329	2.56623e-05	0.000119752		LOC115706265	1415.21	-1.75158	0.19956	8.81106e-20	1.12199e-18		LOC115711646	387.564	-1.53099	0.266369	4.52486e-10	4.87838e-09
							LOC115716993	15.2325	-0.893695	0.86265	0.021633	0.0472466		LOC133034990	33.4705	-1.75136	0.599831	0.00018047	0.000415099		LOC115698074	1552.13	-1.53056	0.257049	1.30892e-10	1.52909e-09
							LOC115706971	7.77665	-0.893173	0.738503	0.0165854	0.0375468		LOC115698585	934.553	-1.74945	0.243593	3.55209e-14	2.57995e-13		LOC115706253	2.30166	-1.53049	1.51458	0.0139421	0.0333492
							LOC115719616	1930.85	-0.892091	0.246449	1.9281e-05	9.26981e-05		LOC133030272	465.724	-1.74929	0.216296	3.17912e-17	3.20487e-16		LOC115721784	49.105	-1.52868	0.65607	0.000700242	0.00243197
							LOC115695868	1261.25	-0.891846	0.458439	0.00340623	0.00938571		LOC115722157	279.739	-1.74808	0.231874	2.45749e-15	2.0239e-14		LOC115719454	111.977	-1.52846	0.39279	4.46647e-06	2.45413e-05
							LOC133030689	14.8461	-0.891697	0.649079	0.0122334	0.0288523		LOC115701221	308.14	-1.74361	0.451254	5.60703e-06	1.5912e-05		LOC115699702	257.5	-1.52742	0.315797	6.40125e-08	4.9105e-07
							LOC115712669	6345.28	-0.891328	0.280498	9.50635e-05	0.000387133		LOC115706284	159.591	-1.74223	0.531844	5.37351e-05	0.000133039		LOC115715931	93.9695	-1.5255	0.45536	3.30497e-05	0.000154322
							LOC115721665	662.439	-0.891004	0.270342	6.32622e-05	0.000268753		LOC133033457	57.8313	-1.74181	0.36211	7.57697e-08	2.69193e-07		LOC115699038	10.5436	-1.52133	0.82856	0.00245464	0.00734707
							LOC115698581	833.231	-0.89098	0.167791	8.0532e-09	7.98175e-08		LOC115724140	13836.6	-1.74165	0.215272	3.09602e-17	3.12544e-16		LOC115706754	10499.3	-1.52061	0.20672	9.44098e-15	1.98189e-13
							LOC133028936	4443.03	-0.890868	0.40042	0.00167819	0.00500574		LOC115700465	1894.83	-1.74122	0.306508	6.79332e-10	3.0728e-09		LOC115713863	7.85982	-1.51996	1.32509	0.0114968	0.0282258
							LOC115715930	2247.15	-0.890821	0.421609	0.00224596	0.00648946		LOC115712965	28.1612	-1.74068	0.533988	5.69734e-05	0.000140514		LOC115722062	105.877	-1.51919	0.393452	4.99766e-06	2.71964e-05
							LOC115710658	1074.83	-0.889578	0.180551	6.03085e-08	5.04409e-07		LOC115720678	217.413	-1.73783	1.35256	0.0115776	0.0199038		LOC115696549	160.249	-1.51854	0.328068	1.74656e-07	1.24928e-06
							LOC115698612	137.534	-0.889528	0.558838	0.00779143	0.0194357		LOC115708726	607.665	-1.73755	0.191964	7.40277e-21	1.04672e-19		LOC115721594	3.86984	-1.51716	1.29452	0.0110172	0.0271985
							LOC115705637	1508.03	-0.889148	0.14905	1.87328e-10	2.4198e-09		LOC115719616	1930.85	-1.73732	0.2466	9.54432e-14	6.62504e-13		LOC115724509	239.054	-1.51547	0.339432	3.75606e-07	2.51812e-06
							LOC115725461	101.085	-0.889	0.440031	0.00285445	0.00801074		LOC115718756	49.9675	-1.73675	0.456882	7.26887e-06	2.02923e-05		LOC133032963	4.89343	-1.51508	1.38929	0.012717	0.0307965
							LOC115698573	247.207	-0.888928	0.214675	2.37554e-06	1.39933e-05		LOC115715264	391.786	-1.73638	0.32652	5.30621e-09	2.17624e-08		LOC115714912	1511.74	-1.515	0.416465	1.17553e-05	5.97468e-05
							LOC115711666	40.3472	-0.888632	0.553159	0.00756122	0.0189252		LOC115713687	2222.29	-1.73578	0.259624	1.17821e-12	7.24934e-12		LOC115714299	58.8692	-1.51494	0.555234	0.000232981	0.000906288
							LOC115721180	49.8791	-0.88854	0.351172	0.000729374	0.00239615		LOC115698231	4469.76	-1.73445	0.202376	5.38317e-19	6.42293e-18		LOC115700484	224.717	-1.5149	0.464209	4.41209e-05	0.000199929
							LOC115709743	2412.74	-0.888495	0.202493	8.01278e-07	5.20398e-06		LOC115695869	10753.9	-1.73202	0.17477	1.97912e-24	3.86159e-23		LOC115718808	114.456	-1.51466	0.564206	0.000264356	0.00101588
							LOC115699589	690.311	-0.888233	0.261559	4.4823e-05	0.000197789		LOC133030928	3.4371	-1.73194	1.31813	0.011157	0.0192401		LOC115716502	6.74649	-1.5145	1.36392	0.0123196	0.0299673
							LOC133039008	17901.4	-0.887948	0.433708	0.00267608	0.00756415		LOC115706480	1746.68	-1.73081	0.364844	1.05684e-07	3.68676e-07		LOC115724843	733.873	-1.51415	0.191326	1.22578e-16	3.2557e-15
							LOC115702896	10775.1	-0.887648	0.174224	2.5697e-08	2.32413e-07		LOC115704384	688.998	-1.73041	0.273922	1.36086e-11	7.46417e-11		LOC115702097	1281.83	-1.51413	0.167472	7.6894e-21	3.43259e-19
							LOC115714200	588.178	-0.886825	0.217795	3.21467e-06	1.84331e-05		LOC115701529	433.421	-1.7303	0.304465	6.71477e-10	3.03979e-09		LOC115716485	509.446	-1.51395	0.34652	5.79935e-07	3.76644e-06
							LOC133032077	152.884	-0.886578	0.368372	0.00104011	0.00328589		LOC115707281	12871.4	-1.73009	0.227062	1.318e-15	1.11801e-14		LOC115715823	67.5826	-1.51234	0.342568	4.70683e-07	3.10681e-06
							LOC115701393	186.342	-0.886543	0.21325	2.23566e-06	1.32289e-05		LOC115698638	840.794	-1.72951	0.261695	1.98405e-12	1.19016e-11		LOC115723284	932.603	-1.51157	0.345323	5.57368e-07	3.62942e-06
							LOC115725436	2982.37	-0.88651	0.135225	4.41799e-12	7.42938e-11		LOC133033231	43.1397	-1.72817	0.365461	1.14027e-07	3.9512e-07		LOC133028927	4.21487	-1.51154	1.50007	0.0143485	0.0341669
							LOC115717101	409.017	-0.886334	0.204141	9.95006e-07	6.32361e-06		LOC115724703	12.0549	-1.72779	0.813422	0.00191441	0.00374236		LOC115706494	264.142	-1.5107	0.482136	6.75597e-05	0.000293918
							LOC115697222	294.609	-0.885937	0.194258	3.65241e-07	2.55577e-06		LOC115724986	305.442	-1.72778	0.438682	4.15334e-06	1.19676e-05		LOC115714118	1584.7	-1.51064	0.360311	1.25883e-06	7.6441e-06
							LOC115718504	422.178	-0.885364	0.216159	2.92133e-06	1.69213e-05		LOC115719444	1180.72	-1.72774	0.299794	4.19699e-10	1.94363e-09		LOC115701536	200.362	-1.50958	0.230159	2.61959e-12	3.93221e-11
							LOC115712506	977.199	-0.884525	0.152568	5.23234e-10	6.37021e-09		LOC133032803	2645.34	-1.72744	0.140402	4.6132e-36	1.9355e-34		LOC115708898	68.8079	-1.50892	0.579902	0.000334051	0.00125169
							LOC115714505	18.4213	-0.884433	0.509179	0.00570211	0.014764		LOC115711674	915.358	-1.72653	0.285543	7.54422e-11	3.80443e-10		LOC133032483	2.04697	-1.508	1.36671	0.0125534	0.0304448
							LOC115722211	10777.3	-0.884311	0.171254	1.81705e-08	1.69512e-07		LOC115703034	50.6341	-1.72626	0.688663	0.00066419	0.00139885		LOC115723236	414.268	-1.5057	0.316872	9.48145e-08	7.08273e-07
							LOC115703234	738.042	-0.883912	0.192528	3.1926e-07	2.26034e-06		LOC115714280	120.542	-1.72625	0.252792	4.39835e-13	2.84957e-12		LOC115712944	386.423	-1.50227	0.230169	3.19797e-12	4.71759e-11
							LOC133033516	50.7721	-0.882137	0.41261	0.00216394	0.00627778		LOC115696870	151.961	-1.72625	0.34066	2.0399e-08	7.78048e-08		LOC115707950	924.317	-1.50185	0.291701	1.24069e-08	1.07281e-07
							LOC115711558	243.479	-0.882086	0.309964	0.000290462	0.00105528		LOC115698701	485.886	-1.7256	0.447146	5.78017e-06	1.63842e-05		LOC115714193	1373.71	-1.50174	0.209795	3.89025e-14	7.51716e-13
							LOC115720225	1069.3	-0.881207	0.143799	7.14186e-11	9.91686e-10		LOC115709130	7.83794	-1.72515	1.3403	0.0117478	0.0201583		LOC115706885	10.5967	-1.50149	0.90499	0.0037959	0.0108188
							LOC115715816	98.9133	-0.880945	0.382956	0.00141705	0.00431954		LOC115696833	1134.74	-1.72505	0.268709	6.98003e-12	3.95396e-11		LOC115705934	248.962	-1.50058	0.425362	1.74611e-05	8.63195e-05
							LOC115698231	4469.76	-0.88053	0.201898	9.34711e-07	5.97629e-06		LOC115711588	2595.46	-1.72469	0.149979	7.01956e-32	2.29851e-30		LOC115709008	34.9773	-1.49889	0.766642	0.00184291	0.00570849
							LOC115702134	264.146	-0.880317	0.524823	0.00660302	0.0167973		LOC115694841	533.512	-1.72364	0.30204	5.85554e-10	2.67193e-09		LOC115700479	511.942	-1.4981	0.232547	5.56124e-12	7.92513e-11
							LOC133032943	2330.46	-0.880178	0.198962	7.05068e-07	4.6415e-06		LOC133031860	644.335	-1.72303	0.293556	2.22499e-10	1.06458e-09		LOC115704805	58.0328	-1.49803	0.797717	0.00223323	0.00674826
							LOC133034814	774.786	-0.880016	0.263692	5.70925e-05	0.000245355		LOC115698127	6828.28	-1.7227	0.308425	1.18363e-09	5.20993e-09		LOC115700792	4.43442	-1.49799	1.27664	0.0111945	0.0275996
							LOC115694773	244.751	-0.87974	0.377679	0.00131578	0.00405197		LOC115725260	2175.27	-1.7223	0.254289	6.47415e-13	4.11485e-12		LOC115720471	49.1758	-1.49566	0.568774	0.000308878	0.0011676
							LOC115706203	295.04	-0.879683	0.225858	6.89073e-06	3.66566e-05		LOC115715822	190.616	-1.72166	0.297901	3.81615e-10	1.77633e-09		LOC133037298	268.836	-1.49511	0.211282	6.93575e-14	1.29353e-12
							LOC115697274	2770.53	-0.879523	0.217454	3.71755e-06	2.10078e-05		LOC115718641	101.139	-1.71993	0.32875	8.51635e-09	3.39081e-08		LOC115699134	6.23657	-1.49445	1.4675	0.0144811	0.034453
							LOC115708785	96.6807	-0.879501	0.265598	6.26836e-05	0.000266753		LOC115707481	5377.51	-1.71855	0.214334	5.56906e-17	5.45507e-16		LOC115696833	1134.74	-1.49373	0.27401	2.34302e-09	2.2716e-08
							LOC115697697	18.2846	-0.879368	0.691244	0.0153281	0.0351008		LOC115711194	996.283	-1.71818	0.407316	1.25004e-06	3.84295e-06		LOC115711194	996.283	-1.49289	0.4304	2.15124e-05	0.000104648
							LOC115715301	124.99	-0.879197	0.378937	0.00135129	0.0041418		LOC115698071	43.6685	-1.7169	0.471695	1.40053e-05	3.76826e-05		LOC115695482	30.3188	-1.49212	0.624306	0.000598724	0.00211609
							LOC115715971	1720.93	-0.879045	0.113789	9.61525e-16	2.68538e-14		LOC115719860	8.93202	-1.71631	0.785308	0.00164848	0.00325731		LOC115714925	795.016	-1.4905	0.357292	1.35389e-06	8.17226e-06
							LOC115696826	350.321	-0.878505	0.16791	1.29736e-08	1.24157e-07		LOC115724118	192.724	-1.71595	0.268087	7.91465e-12	4.45212e-11		LOC115725000	87.5999	-1.49023	0.412381	1.26726e-05	6.39846e-05
							LOC133031445	53.6952	-0.877778	0.424266	0.00261507	0.0074162		LOC133038825	2108.14	-1.71541	0.194492	5.96655e-20	7.70135e-19		LOC115724985	8.60588	-1.4901	1.10244	0.00778524	0.0201992
							LOC115700787	1562.26	-0.877155	0.186814	1.99941e-07	1.47917e-06		LOC115718116	1016.29	-1.71459	0.271003	1.28013e-11	7.04086e-11		LOC115708163	36.1957	-1.48442	0.462559	5.22935e-05	0.00023288
							LOC115700389	2298.96	-0.876855	0.178875	7.2356e-08	5.92903e-07		LOC115709871	795.305	-1.71389	0.226302	1.87668e-15	1.5627e-14		LOC115697490	1003.23	-1.48367	0.312989	9.78294e-08	7.29325e-07
							LOC133033311	840.435	-0.876854	0.370849	0.00120756	0.003753		LOC115702189	2775.4	-1.71386	0.229578	4.29123e-15	3.44676e-14		LOC115725409	3180.93	-1.48309	0.206574	3.19662e-14	6.26115e-13
							LOC115716066	971.905	-0.87649	0.409254	0.00218199	0.0063252		LOC115709691	8028.57	-1.71232	0.185784	1.59932e-21	2.41338e-20		LOC115702029	1597.07	-1.47942	0.35512	1.37535e-06	8.2915e-06
							LOC115711665	532.553	-0.875758	0.347615	0.000786704	0.00256553		LOC115717397	118.769	-1.71216	0.273828	2.06319e-11	1.10873e-10		LOC115712423	16.2918	-1.47933	0.704655	0.00128644	0.00415861
							LOC115698108	1090.37	-0.875459	0.335711	0.000610201	0.00204513		LOC115710470	2741.57	-1.71069	0.203124	1.92429e-18	2.2065e-17		LOC115702522	6.32674	-1.4793	1.1936	0.00998704	0.0250419
							LOC115706632	1897.59	-0.875197	0.172822	3.18676e-08	2.81466e-07		LOC115697901	273.426	-1.71049	0.386377	4.86418e-07	1.56822e-06		LOC115695741	43.3451	-1.47804	0.516795	0.00015733	0.000635351
							LOC115709694	202.718	-0.874346	0.310478	0.000327732	0.00117551		LOC115704695	1767.93	-1.71042	0.191281	1.9925e-20	2.69148e-19		LOC115702502	20.2692	-1.47522	0.606722	0.000536029	0.0019146
							LOC115724111	3233.52	-0.873704	0.229258	9.89103e-06	5.09235e-05		LOC115723284	932.603	-1.7099	0.335289	1.72921e-08	6.65727e-08		LOC133029002	42.6664	-1.47486	0.967903	0.00530351	0.014472
							LOC115719246	6051.6	-0.873468	0.194992	5.62363e-07	3.78501e-06		LOC115695627	2826.04	-1.70896	0.244382	1.384e-13	9.4324e-13		LOC115712222	23685.4	-1.47466	0.18785	1.85654e-16	4.84423e-15
							LOC115701110	3677.26	-0.873408	0.131128	2.32155e-12	4.04471e-11		LOC115704491	143.435	-1.70872	0.444706	6.25968e-06	1.7656e-05		LOC115716531	180.547	-1.47313	0.249236	1.54689e-10	1.78736e-09
							LOC115710281	10.3646	-0.873265	0.635211	0.012784	0.0299651		LOC115721314	338.974	-1.70686	0.356414	8.53469e-08	3.00863e-07		LOC115716635	1222.04	-1.47307	0.173085	7.67535e-19	2.6661e-17
							LOC115723165	1339.87	-0.873004	0.201612	1.11014e-06	6.98347e-06		LOC115709743	2412.74	-1.70536	0.203525	2.76712e-18	3.12359e-17		LOC115705923	1783.92	-1.46984	0.186662	1.51427e-16	3.98861e-15
							LOC115710309	60.7643	-0.872134	0.40415	0.00212199	0.00616613		LOC115703642	2951.73	-1.70336	0.172457	2.73785e-24	5.28985e-23		LOC115709006	234.475	-1.46876	0.309943	9.7078e-08	7.23966e-07
							LOC115695797	451.563	-0.872097	0.271504	9.11107e-05	0.000372468		LOC115721328	126.666	-1.7029	0.512996	4.73409e-05	0.000118366		LOC133031543	6.1911	-1.46532	1.3919	0.0142967	0.0340764
							LOC115706296	154.764	-0.871768	0.420055	0.00262193	0.00743376		LOC115711539	157.538	-1.70267	0.394076	7.95911e-07	2.50701e-06		LOC115711221	23.8097	-1.46402	0.794239	0.00246226	0.00736624
							LOC115716673	884.601	-0.871572	0.300324	0.0002532	0.000934257		LOC115720844	3.14835	-1.70258	1.31252	0.0119455	0.0204749		LOC115708800	73.6486	-1.46279	0.434005	3.0031e-05	0.000141286
							LOC115713000	210.492	-0.871401	0.376213	0.00140181	0.00427828		LOC115704852	639.86	-1.70084	0.261072	3.73291e-12	2.17105e-11		LOC115698280	298.617	-1.46194	0.347272	1.12283e-06	6.89358e-06
							LOC115708793	5.48193	-0.871275	0.81925	0.0220744	0.0480571		LOC115717155	3.55424	-1.70063	1.39254	0.0134101	0.0227666		LOC115716595	1913.07	-1.46117	0.148065	2.44631e-24	1.65301e-22
							LOC115706008	2028.06	-0.871038	0.313826	0.000375818	0.00132911		LOC115720510	22.484	-1.70057	0.531078	7.21834e-05	0.000175521		LOC115709359	29034.1	-1.46012	0.211266	2.10501e-13	3.67608e-12
							LOC115707841	4583.82	-0.87076	0.213901	3.45531e-06	1.9676e-05		LOC115696900	346.094	-1.7005	0.431927	4.25242e-06	1.22353e-05		LOC115706841	27.8925	-1.46003	0.423631	2.29638e-05	0.00011098
							LOC115722775	131.909	-0.869587	0.318003	0.000427922	0.00149319		LOC115705982	39.6551	-1.69969	0.65579	0.000529614	0.00113184		LOC115705261	286.652	-1.45999	0.438287	3.43785e-05	0.000159922
							LOC115709957	265.391	-0.86801	0.195416	6.84435e-07	4.52309e-06		LOC115712568	2721.29	-1.69928	0.17753	5.48271e-23	9.49014e-22		LOC115698488	382.391	-1.45757	0.493332	0.000117558	0.000487126
							LOC115718155	4831.34	-0.867644	0.346103	0.000838679	0.00271551		LOC115700929	6.89036	-1.6991	1.19486	0.00970623	0.0169286		LOC115699386	929.832	-1.4545	0.164686	4.36663e-20	1.7586e-18
							LOC115713067	131.035	-0.867329	0.395975	0.00198209	0.00580168		LOC115704882	1018.13	-1.69837	0.243191	1.47947e-13	1.00422e-12		LOC133037460	15.3794	-1.45396	0.602559	0.00056497	0.00200797
							LOC115699243	284.251	-0.866008	0.1838	1.9394e-07	1.43668e-06		LOC115725380	24.3392	-1.69783	0.723328	0.00108021	0.002203		LOC115696841	713.059	-1.45372	0.228502	8.7198e-12	1.20628e-10
							LOC115699301	1860.82	-0.865442	0.19929	1.08435e-06	6.83477e-06		LOC133029992	1049.93	-1.69768	0.402145	1.24646e-06	3.83358e-06		LOC133032690	146.963	-1.45357	0.751146	0.00196546	0.00604511
							LOC133038899	4.77361	-0.864893	0.768341	0.0204493	0.0449915		LOC115710260	138.15	-1.69584	0.213672	1.07436e-16	1.02158e-15		LOC115712639	5476.04	-1.45072	0.544627	0.000280122	0.00106835
							LOC115697879	851.208	-0.864679	0.253993	4.77987e-05	0.000209506		LOC115695540	35.7919	-1.69448	0.413382	2.1397e-06	6.38682e-06		LOC115718009	76.9146	-1.45042	0.390446	8.48473e-06	4.42883e-05
							LOC133031745	992.158	-0.864546	0.459507	0.00430864	0.0115321		LOC115718584	123.22	-1.69412	0.486128	2.58385e-05	6.69483e-05		LOC115701069	522.291	-1.44884	0.297161	4.81653e-08	3.77694e-07
							LOC115717010	433.511	-0.863585	0.175419	6.90129e-08	5.69075e-07		LOC115714504	166.339	-1.69357	0.588131	0.000216575	0.00049268		LOC115698220	489.036	-1.44702	0.287755	2.18981e-08	1.82123e-07
							LOC115717164	532.133	-0.863496	0.176776	8.36828e-08	6.75541e-07		LOC115716881	30.1606	-1.69203	0.649166	0.000510629	0.00109299		LOC115722226	3059.27	-1.44681	0.248775	2.64664e-10	2.95665e-09
							LOC115706470	5119.97	-0.863462	0.176224	7.75937e-08	6.30247e-07		LOC115709774	773.558	-1.69162	0.206036	1.14287e-17	1.21811e-16		LOC115721032	181.489	-1.4466	0.60152	0.000578052	0.0020502
							LOC115712867	1356.5	-0.863427	0.296802	0.000255463	0.000941592		LOC115694678	802.274	-1.69128	0.272148	2.64103e-11	1.39787e-10		LOC115712109	156.323	-1.44548	0.339848	9.17448e-07	5.72272e-06
							LOC115699470	1717.29	-0.863346	0.204181	1.81365e-06	1.09123e-05		LOC115709331	1156.53	-1.69098	0.213786	1.33469e-16	1.25109e-15		LOC115697072	3625.24	-1.44525	0.162105	2.01887e-20	8.54886e-19
							LOC115719457	2329.52	-0.863314	0.1813	1.53785e-07	1.16722e-06		LOC115704082	460.551	-1.69044	0.335717	2.44455e-08	9.259e-08		LOC115725639	710.282	-1.44489	0.241503	9.55373e-11	1.13516e-09
							LOC115701457	354.117	-0.863136	0.227911	1.13592e-05	5.77466e-05		LOC115716646	139.419	-1.69012	0.406979	1.6967e-06	5.14563e-06		LOC115698035	11.6726	-1.44479	1.20225	0.0111188	0.0274281
							LOC115716614	276.975	-0.862503	0.177419	9.44194e-08	7.53965e-07		LOC115700866	2281.83	-1.69001	0.295687	5.60483e-10	2.56021e-09		LOC115715731	3733.81	-1.44433	0.277805	8.84619e-09	7.85303e-08
							LOC115719126	2722.26	-0.86187	0.201063	1.41292e-06	8.6866e-06		LOC115718712	15.5119	-1.6896	0.923769	0.00416166	0.0077209		LOC133038290	7258.15	-1.44409	0.3963	1.10777e-05	5.66266e-05
							LOC115698680	883.849	-0.861384	0.598017	0.0115507	0.0274019		LOC115707302	22.9015	-1.68922	0.524045	6.75961e-05	0.000165086		LOC115712031	184.845	-1.44403	0.250651	3.65581e-10	4.00159e-09
							LOC115702602	1082.96	-0.860417	0.17769	1.04785e-07	8.27814e-07		LOC115712060	897.758	-1.68919	0.175326	2.97649e-23	5.25653e-22		LOC115711945	123.857	-1.44318	0.268563	3.39506e-09	3.20627e-08
							LOC133034836	14.7692	-0.859834	0.463459	0.00464946	0.0123359		LOC133035500	3.84604	-1.68792	1.35728	0.0132352	0.0225013		LOC115725300	1123.37	-1.44313	0.214709	7.70404e-13	1.24831e-11
							LOC115699355	672.953	-0.85965	0.14674	4.07869e-10	5.0599e-09		LOC115722214	306.775	-1.68766	0.313383	3.70796e-09	1.54765e-08		LOC115722375	46.0108	-1.44244	0.343671	1.17135e-06	7.1598e-06
							LOC133035373	866.31	-0.859492	0.270092	0.000106038	0.000427053		LOC115711382	28.8134	-1.68756	0.521764	6.51186e-05	0.000159316		LOC115712028	260.31	-1.44195	0.309666	1.41681e-07	1.03337e-06
							LOC115705282	71.9635	-0.858914	0.399264	0.00225396	0.0065092		LOC115714168	2369.88	-1.68753	0.246504	3.91382e-13	2.55083e-12		LOC133037735	7.44429	-1.44037	1.3737	0.0148225	0.0351675
							LOC115699462	196.111	-0.858483	0.299429	0.000297063	0.00107627		LOC115718823	5.33728	-1.68604	1.31763	0.0125736	0.0214569		LOC115697741	172.869	-1.43957	0.465504	7.57994e-05	0.000326506
							LOC115707759	111349	-0.858482	0.229064	1.35184e-05	6.74284e-05		LOC115718532	2.32481	-1.68584	1.57164	0.0163581	0.0273468		LOC115711631	146.702	-1.43891	0.275481	7.72241e-09	6.90853e-08
							LOC115716198	817.55	-0.858378	0.195025	8.57596e-07	5.53899e-06		LOC115714997	25.3553	-1.68544	0.49628	3.62619e-05	9.22433e-05		LOC133034970	65.1303	-1.43841	0.375452	5.35947e-06	2.90105e-05
							LOC115707994	1509.78	-0.857824	0.199707	1.38219e-06	8.52123e-06		LOC115720755	283.237	-1.68521	0.288889	2.78758e-10	1.32099e-09		LOC115724854	537.477	-1.43757	0.333322	7.0043e-07	4.47965e-06
							LOC115715319	643.912	-0.856641	0.16662	2.31049e-08	2.11203e-07		LOC133037712	616.578	-1.68515	0.482144	2.50385e-05	6.49604e-05		LOC115697761	1000.88	-1.4354	0.289482	3.11815e-08	2.51705e-07
							LOC133033004	1831.24	-0.856548	0.200794	1.58387e-06	9.64423e-06		LOC115722882	1538.26	-1.68465	0.218432	6.37791e-16	5.5932e-15		LOC115705624	11407.3	-1.42965	0.331291	6.89262e-07	4.41584e-06
							LOC115725300	1123.37	-0.856128	0.208488	3.16232e-06	1.81564e-05		LOC115705317	58.5519	-1.68381	0.437284	6.15567e-06	1.73829e-05		LOC115699555	337.581	-1.42769	0.316279	2.76626e-07	1.9051e-06
							LOC133030307	3362.32	-0.855898	0.132963	1.11099e-11	1.76291e-10		LOC115723421	353.288	-1.68269	0.188018	1.85308e-20	2.51094e-19		LOC115711996	420.565	-1.42736	0.242172	1.61345e-10	1.86041e-09
							LOC115717359	130.292	-0.855876	0.289184	0.000223974	0.000837115		LOC115699505	69.4955	-1.68147	0.51205	5.48376e-05	0.000135584		LOC115701491	88.8442	-1.42735	0.675496	0.0012585	0.00408137
							LOC115709721	1331.38	-0.855667	0.213535	4.80702e-06	2.64582e-05		LOC115696873	418.12	-1.68079	0.339314	3.75253e-08	1.38658e-07		LOC115708131	927.462	-1.4269	0.447327	5.50093e-05	0.000243608
							LOC115698663	289.801	-0.85531	0.15446	2.67954e-09	2.88749e-08		LOC115705368	442.552	-1.6803	0.318217	6.63014e-09	2.67801e-08		LOC115722476	58.9815	-1.42653	0.414171	2.29041e-05	0.000110716
							LOC115709313	721.929	-0.855114	0.297492	0.000294091	0.00106689		LOC133030745	43.3288	-1.68027	0.399892	1.37551e-06	4.20611e-06		LOC115717948	6.4594	-1.42396	1.50139	0.0173143	0.0402208
							LOC115698627	196.689	-0.854812	0.315978	0.000493536	0.00169527		LOC115722556	252.347	-1.67967	0.398563	1.30157e-06	3.99346e-06		LOC115707072	334.379	-1.4229	0.195738	1.48156e-14	3.06102e-13
							LOC115716415	200.751	-0.853569	0.219362	7.80168e-06	4.10105e-05		LOC115715218	458.474	-1.67829	0.268224	2.0196e-11	1.08692e-10		LOC133035001	56.8746	-1.42179	0.685558	0.00139452	0.00446464
							LOC115713325	1470.73	-0.853204	0.316408	0.00050964	0.00174412		LOC133037756	25.7647	-1.67809	0.745179	0.00143669	0.00287246		LOC115725787	639.049	-1.42149	0.269391	5.68484e-09	5.20081e-08
							LOC115699544	313.175	-0.852103	0.330955	0.000730947	0.00240025		LOC115710285	123.994	-1.67762	0.373537	3.66843e-07	1.19994e-06		LOC115696221	10.2477	-1.42148	0.704367	0.00160939	0.00506489
							LOC115704912	70.5797	-0.85168	0.507357	0.00713241	0.0179774		LOC115724982	185.177	-1.6772	0.418118	3.15627e-06	9.22396e-06		LOC115706345	580.303	-1.4213	0.202199	8.55452e-14	1.573e-12
							LOC133030221	355.704	-0.85133	0.205043	2.65594e-06	1.54728e-05		LOC115725300	1123.37	-1.67697	0.212168	1.39806e-16	1.30656e-15		LOC115705761	8418.43	-1.42125	0.23819	1.02632e-10	1.21362e-09
							LOC115723327	204.973	-0.851327	0.536897	0.00875031	0.0215091		LOC115699242	3190.65	-1.67607	0.210332	8.30007e-17	7.97943e-16		LOC115695865	735.109	-1.41956	0.351501	2.28023e-06	1.3232e-05
							LOC115694781	473.379	-0.851036	0.242214	3.39393e-05	0.00015439		LOC115702354	19.4568	-1.67566	0.669198	0.000704821	0.00147757		LOC115714164	324.792	-1.41937	0.214143	1.41193e-12	2.18888e-11
							LOC115716795	541.232	-0.850535	0.200967	1.88238e-06	1.12918e-05		LOC115697103	52.0233	-1.67521	0.490903	3.44209e-05	8.77652e-05		LOC115712668	2757.59	-1.41812	0.162083	8.49252e-20	3.30643e-18
							LOC115721778	587.233	-0.850141	0.226277	1.34935e-05	6.73342e-05		LOC115696657	246.973	-1.67493	0.317634	6.9123e-09	2.78887e-08		LOC115711340	856.342	-1.41779	0.357999	3.1531e-06	1.78136e-05
							LOC115708727	285.805	-0.849881	0.200843	1.89296e-06	1.13491e-05		LOC115710167	52.5406	-1.67474	0.457504	1.3319e-05	3.59381e-05		LOC115720678	217.413	-1.41763	1.38826	0.0158939	0.0373744
							LOC133034971	131.204	-0.849614	0.272361	0.000136204	0.000533842		LOC115708341	533.292	-1.67317	0.410204	2.36829e-06	7.02582e-06		LOC115711214	757.876	-1.41429	0.281236	2.13005e-08	1.77685e-07
							LOC133034871	456.627	-0.849232	0.211107	4.62783e-06	2.55479e-05		LOC115718808	114.456	-1.67292	0.52815	8.35068e-05	0.000201547		LOC115701450	5530.86	-1.41315	0.363816	4.29068e-06	2.36631e-05
							LOC133034723	44.2908	-0.849179	0.566684	0.0105853	0.025388		LOC115697485	4223.39	-1.67275	0.66336	0.000671101	0.00141245		LOC115708734	338.137	-1.41253	0.373996	6.57346e-06	3.50023e-05
							LOC133037439	158.661	-0.84818	0.244345	4.01094e-05	0.000179266		LOC115699595	294.949	-1.67249	0.657027	0.000625338	0.0013224		LOC115700296	282.408	-1.41193	0.26081	2.64018e-09	2.52991e-08
							LOC115716202	257.254	-0.848031	0.200962	2.00768e-06	1.19852e-05		LOC115724534	75.6231	-1.67159	0.39734	1.35201e-06	4.13949e-06		LOC115714891	252.313	-1.4116	0.255451	1.39664e-09	1.39865e-08
							LOC115707388	300.719	-0.847539	0.366901	0.00154717	0.00467072		LOC115698074	1552.13	-1.67128	0.254701	2.74377e-12	1.61824e-11		LOC133038062	148.68	-1.40982	0.425484	3.6117e-05	0.00016717
							LOC115718932	1739.24	-0.847522	0.232634	2.1181e-05	0.000100938		LOC115709634	12.7338	-1.66959	0.58818	0.000253051	0.000569293		LOC115713904	7.35723	-1.40856	0.991063	0.00701642	0.0184813
							LOC115706424	991.622	-0.846822	0.312543	0.000502291	0.00172242		LOC115707902	313.831	-1.6689	0.160591	1.40232e-26	3.1643e-25		LOC115721852	313.492	-1.40817	0.286703	3.88956e-08	3.09148e-07
							LOC115702750	966.097	-0.846808	0.317823	0.000574098	0.00193934		LOC115704884	258.954	-1.66765	0.233771	5.05154e-14	3.60647e-13		LOC115699301	1860.82	-1.40536	0.203058	1.81726e-13	3.21141e-12
							LOC115714542	2328.58	-0.846607	0.384822	0.00207197	0.00603538		LOC115716186	122.478	-1.66746	0.494242	3.99893e-05	0.000101093		LOC115715183	474.128	-1.40363	0.23314	7.24274e-11	8.77935e-10
							LOC115702640	358.86	-0.846521	0.294268	0.000301811	0.00109099		LOC115694795	1375.81	-1.66698	0.301101	1.5965e-09	6.92505e-09		LOC115716405	18.7487	-1.40248	1.02439	0.00795339	0.0205547
							LOC115709629	2035.08	-0.846125	0.154056	3.59237e-09	3.78672e-08		LOC115709712	1245.21	-1.66547	0.210784	1.42999e-16	1.33525e-15		LOC133037223	813.773	-1.40154	0.281749	2.80447e-08	2.28793e-07
							LOC115714299	58.8692	-0.846029	0.481211	0.00606562	0.0155926		LOC115724544	746.045	-1.66516	0.279971	1.40572e-10	6.88472e-10		LOC115700878	162.458	-1.40017	0.554848	0.000419199	0.00153454
							LOC115707975	536.376	-0.84502	0.223309	1.23954e-05	6.24291e-05		LOC115706147	130.336	-1.66416	0.28845	4.11503e-10	1.9073e-09		LOC115721889	89.879	-1.39968	0.315001	3.78812e-07	2.53732e-06
							LOC115699347	93.9635	-0.844668	0.612417	0.0136421	0.0316938		LOC115714002	195.785	-1.66398	0.325752	1.68736e-08	6.50652e-08		LOC115718740	127.248	-1.39953	0.645117	0.0010949	0.00360815
							LOC115714582	386.102	-0.844318	0.3196	0.000619232	0.00207197		LOC115712763	218.703	-1.66332	0.174452	7.83084e-23	1.33424e-21		LOC115712669	6345.28	-1.39854	0.287771	5.03183e-08	3.93605e-07
							LOC115722258	2662.12	-0.843418	0.130782	1.08434e-11	1.72186e-10		LOC115699243	284.251	-1.66308	0.196599	1.39654e-18	1.62012e-17		LOC115712566	2226.23	-1.39766	0.375611	8.13535e-06	4.26147e-05
							LOC115694740	1276.31	-0.842937	0.1902	7.96956e-07	5.18044e-06		LOC115703628	241.193	-1.6628	0.45433	1.34834e-05	3.63547e-05		LOC115696594	1.98526	-1.39707	1.54638	0.0187828	0.0431363
							LOC115714141	2603.72	-0.842878	0.140628	1.93743e-10	2.49832e-09		LOC115714445	82.4673	-1.66161	0.41116	2.80744e-06	8.25661e-06		LOC115698745	164.77	-1.39685	0.274669	1.56362e-08	1.33234e-07
							LOC115709837	2648.53	-0.84193	0.15208	2.8582e-09	3.06959e-08		LOC115704620	4944.22	-1.66092	0.179805	1.31408e-21	2.00239e-20		LOC115716225	120.272	-1.39431	0.332114	1.13937e-06	6.983e-06
							LOC115699007	134.646	-0.8419	0.414959	0.00323978	0.00896372		LOC115709547	6165.9	-1.66087	0.197991	2.55254e-18	2.88885e-17		LOC133032923	268.404	-1.39294	0.250568	1.1388e-09	1.15813e-08
							LOC115717105	7831.05	-0.841654	0.267567	0.000128813	0.000508278		LOC115709170	299.234	-1.66011	0.343094	6.80937e-08	2.43232e-07		LOC115716754	1895.63	-1.39237	0.219071	8.45839e-12	1.17451e-10
							LOC133039838	999.779	-0.841636	0.173104	1.02887e-07	8.14851e-07		LOC115720518	4.14793	-1.65825	1.34479	0.0140417	0.0237648		LOC133031107	15.4704	-1.3917	0.520116	0.000271563	0.00103984
							LOC115724138	738.703	-0.841176	0.225956	1.60088e-05	7.8494e-05		LOC115709870	618.274	-1.65822	0.242313	4.008e-13	2.60689e-12		LOC115724694	99.6702	-1.39061	0.488768	0.000164129	0.000659335
							LOC115700699	399.374	-0.840963	0.144505	5.56319e-10	6.74347e-09		LOC115704733	659.81	-1.65773	0.267885	3.15134e-11	1.6551e-10		LOC115706638	2604.79	-1.39018	0.164454	1.08251e-18	3.6518e-17
							LOC115707385	4676.94	-0.8408	0.373368	0.00184664	0.00544322		LOC115695924	154.005	-1.65742	0.425274	5.17519e-06	1.47442e-05		LOC115699609	78.2649	-1.38969	0.388961	1.42389e-05	7.12297e-05
							LOC115695805	1213.8	-0.840535	0.180782	2.91552e-07	2.08878e-06		LOC115722211	10777.3	-1.65512	0.171655	2.76169e-23	4.90105e-22		LOC115698583	129.128	-1.38539	0.345251	2.51174e-06	1.44622e-05
							LOC115705776	43.9131	-0.839736	0.474391	0.00601471	0.0154742		LOC115697154	7260.66	-1.65463	0.309805	4.81161e-09	1.98396e-08		LOC115722789	119.331	-1.38533	0.36147	5.23951e-06	2.84166e-05
							LOC115696782	29.4149	-0.839632	0.603553	0.0135045	0.0314397		LOC115716083	321.068	-1.65388	0.222057	4.91644e-15	3.92288e-14		LOC133038710	6.2112	-1.38367	1.09998	0.0103768	0.0258588
							LOC115697095	953.791	-0.839202	0.177998	2.14289e-07	1.57535e-06		LOC133037477	98.7043	-1.65353	0.293075	8.73183e-10	3.89702e-09		LOC115695688	824.002	-1.38336	0.198854	1.38055e-13	2.47707e-12
							LOC115722407	528.503	-0.839104	0.256031	8.29991e-05	0.000342583		LOC133034871	456.627	-1.65281	0.217925	1.73448e-15	1.45207e-14		LOC133037832	155.998	-1.38208	0.418269	3.71763e-05	0.000171537
							LOC115722214	306.775	-0.838514	0.304704	0.000456473	0.00158288		LOC133030001	17.8408	-1.65199	1.13799	0.00979463	0.0170691		LOC115718913	5317.32	-1.38059	0.217739	9.26325e-12	1.27591e-10
							LOC115716547	775.539	-0.838225	0.364279	0.00163711	0.00490428		LOC115712867	1356.5	-1.65168	0.298876	1.70137e-09	7.36235e-09		LOC115714180	79.3582	-1.37994	0.713005	0.00201627	0.00618364
							LOC115725384	294.015	-0.837909	0.242989	4.5458e-05	0.000200352		LOC133030923	43.9054	-1.65129	0.463724	2.00237e-05	5.26462e-05		LOC115712791	1982.39	-1.37974	0.31993	6.8334e-07	4.37917e-06
							LOC133031683	17.6207	-0.837617	0.519436	0.00858307	0.0211706		LOC115715229	3321.46	-1.65103	0.205077	4.27291e-17	4.24077e-16		LOC133035602	146.766	-1.37639	0.225057	3.91488e-11	4.95061e-10
							LOC115717437	91.6672	-0.837524	0.422127	0.00366592	0.0100033		LOC115712654	119.453	-1.65063	0.330566	3.10226e-08	1.16108e-07		LOC115699453	5878.06	-1.3762	0.551948	0.000458203	0.00166307
							LOC115711998	197.032	-0.837417	0.289546	0.000297902	0.00107843		LOC115712431	747.534	-1.65008	0.627625	0.000497764	0.00106828		LOC133030766	14.3234	-1.37564	0.636893	0.00113053	0.00371511
							LOC115704526	772.843	-0.836983	0.20223	2.98409e-06	1.724e-05		LOC115716577	16.367	-1.64933	0.860173	0.003533	0.00662743		LOC133034779	14.4028	-1.37522	0.940784	0.00650837	0.0172988
							LOC115705262	1320.58	-0.83697	0.186237	6.13958e-07	4.09631e-06		LOC115711646	387.564	-1.64899	0.264535	2.36887e-11	1.26179e-10		LOC115699595	294.949	-1.37504	0.730998	0.00231841	0.00697816
							LOC115721157	282.408	-0.836762	0.264452	0.000123412	0.000489311		LOC115714617	59.909	-1.6484	0.552748	0.000161219	0.000373622		LOC115697700	841.165	-1.37335	0.211189	3.15274e-12	4.66014e-11
							LOC115702271	7368.73	-0.836443	0.222101	1.37857e-05	6.86691e-05		LOC115725323	1179.42	-1.64771	0.303239	2.87892e-09	1.21607e-08		LOC133034665	188.095	-1.37216	0.211511	3.49582e-12	5.1196e-11
							LOC115709566	2779.84	-0.835438	0.31843	0.000675078	0.00223361		LOC115714539	126.963	-1.64673	0.548885	0.000152045	0.000353791		LOC115720056	39.0971	-1.37163	0.463712	0.000116044	0.000481472
							LOC115718116	1016.29	-0.835347	0.267161	0.000140678	0.000550118		LOC115720254	9.11008	-1.64571	1.00704	0.00681882	0.0122226		LOC115704171	25.485	-1.37161	0.797741	0.00348009	0.0100098
							LOC115713266	1442.3	-0.834889	0.165901	4.4633e-08	3.83103e-07		LOC115703584	311.745	-1.6444	0.322766	1.83054e-08	7.0238e-08		LOC115698339	381.794	-1.37059	0.211662	3.78461e-12	5.50266e-11
							LOC115695858	129.9	-0.834789	0.248832	6.43671e-05	0.000272925		LOC115700928	2735.34	-1.64402	0.255582	6.53296e-12	3.71327e-11		LOC115712112	3296.43	-1.37047	0.169438	2.28918e-17	6.69616e-16
							LOC115721388	14690.2	-0.834015	0.14334	5.76692e-10	6.96006e-09		LOC115712922	8080.2	-1.64337	0.18473	3.01162e-20	3.99866e-19		LOC115725660	23.9077	-1.37002	0.607204	0.000877272	0.00296703
							LOC115699039	11.8882	-0.833865	0.610343	0.014401	0.0332104		LOC133031683	17.6207	-1.64286	0.569699	0.000224476	0.000509269		LOC115699523	756.26	-1.36965	0.30811	3.71882e-07	2.49466e-06
							LOC115720558	35.4645	-0.833693	0.271424	0.000170011	0.00065299		LOC115710306	1054.11	-1.64244	0.232872	9.11057e-14	6.33406e-13		LOC115698960	25.2891	-1.36692	0.580322	0.00067193	0.00234537
							LOC115707374	1390.85	-0.833672	0.30613	0.000506725	0.00173628		LOC115721856	89.9953	-1.6421	0.457449	1.80578e-05	4.77716e-05		LOC115697088	2.52612	-1.36589	1.25765	0.0150793	0.0356928
							LOC115699352	2132.29	-0.833587	0.210525	6.41501e-06	3.43147e-05		LOC133030806	8924.07	-1.64049	0.296189	1.59443e-09	6.91748e-09		LOC115696937	105.113	-1.36567	0.370053	9.10754e-06	4.73047e-05
							LOC115698618	2416.72	-0.83337	0.172614	1.26149e-07	9.78173e-07		LOC115712127	184.721	-1.63972	0.249644	2.65242e-12	1.56734e-11		LOC133035131	12.4342	-1.36454	0.87032	0.00506927	0.0138941
							LOC115709148	46.5466	-0.833283	0.46456	0.00581361	0.0150317		LOC115710033	1319.89	-1.63933	0.244969	1.14696e-12	7.06706e-12		LOC115709567	72.6649	-1.36409	0.707288	0.0020641	0.00630057
							LOC115694766	2202.19	-0.833085	0.196854	2.02686e-06	1.20866e-05		LOC115706749	1392.86	-1.63917	0.226965	2.66484e-14	1.95905e-13		LOC133031771	4.14945	-1.36189	1.27609	0.0156851	0.036946
							LOC115724730	19.7821	-0.832909	0.638102	0.016223	0.03684		LOC133035435	28.696	-1.63907	0.754012	0.00185412	0.00363268		LOC115705364	109.483	-1.36079	0.443473	8.16908e-05	0.000349513
							LOC115715995	142.613	-0.832726	0.37599	0.00209214	0.00608555		LOC115702418	78.6055	-1.63891	0.350691	1.56745e-07	5.36065e-07		LOC115698784	140.737	-1.36047	0.359885	6.42192e-06	3.42693e-05
							LOC115701171	1386.09	-0.832178	0.125371	3.24287e-12	5.54129e-11		LOC115716742	427.314	-1.63832	0.445171	1.26998e-05	3.43527e-05		LOC115701247	548.502	-1.35962	1.08195	0.0106048	0.0263236
							LOC115714744	1132.61	-0.832051	0.256948	9.77493e-05	0.000396834		LOC115715020	899.234	-1.63807	0.185599	5.65981e-20	7.31843e-19		LOC115697274	2770.53	-1.35845	0.22227	3.98383e-11	5.03493e-10
							LOC115720819	7337.86	-0.831906	0.153844	6.11291e-09	6.22806e-08		LOC115704903	1473.1	-1.63797	0.328561	3.25974e-08	1.21668e-07		LOC115724795	167.786	-1.3579	0.290368	1.23534e-07	9.09068e-07
							LOC115706388	328.161	-0.83154	0.250962	7.54629e-05	0.000315045		LOC115708163	36.1957	-1.63724	0.445346	1.29085e-05	3.48823e-05		LOC115700866	2281.83	-1.35711	0.30509	3.6618e-07	2.46013e-06
							LOC115722094	30.305	-0.830949	0.524479	0.0092951	0.0226703		LOC115724933	195.593	-1.63686	0.346552	1.22849e-07	4.24476e-07		LOC115719709	2103.9	-1.35566	0.17923	1.49157e-15	3.45407e-14
							LOC115706291	1632.43	-0.830836	0.228067	2.27025e-05	0.000107246		LOC115723116	1403.81	-1.636	0.163085	5.77382e-25	1.16304e-23		LOC115710837	2.84039	-1.35498	1.53215	0.0203758	0.0462928
							LOC115707842	1827.65	-0.830439	0.219076	1.28283e-05	6.43178e-05		LOC115707410	759.407	-1.63444	0.200501	1.86946e-17	1.9311e-16		LOC115705929	753.286	-1.35433	0.230954	1.84287e-10	2.1107e-09
							LOC115695666	527.781	-0.829592	0.249077	7.15904e-05	0.000300401		LOC115714132	1530.2	-1.63347	0.311771	8.48717e-09	3.38105e-08		LOC115714466	200.406	-1.35265	0.225093	7.55163e-11	9.10413e-10
							LOC133030603	7.83317	-0.829183	0.657851	0.0177999	0.039858		LOC115721032	181.489	-1.63281	0.552411	0.000178844	0.000411531		LOC115718599	184.739	-1.34968	0.448509	9.89083e-05	0.000416445
							LOC115722911	2280.57	-0.829127	0.176465	2.41563e-07	1.75841e-06		LOC133034811	2447.3	-1.63274	0.224368	1.78001e-14	1.34024e-13		LOC115708703	305.469	-1.34936	0.325946	1.45676e-06	8.74802e-06
							LOC115706183	1887.04	-0.829037	0.235752	3.67246e-05	0.000165704		LOC115699386	929.832	-1.63268	0.163121	7.25963e-25	1.45293e-23		LOC115698817	82.4368	-1.34929	0.338653	2.81435e-06	1.60507e-05
							LOC115708925	73.4629	-0.828428	0.365017	0.00184169	0.00543148		LOC115711100	117.738	-1.6326	0.29309	1.33533e-09	5.83171e-09		LOC115695883	475.87	-1.34876	0.213673	1.09881e-11	1.49496e-10
							LOC115709774	773.558	-0.828181	0.200968	3.3394e-06	1.90599e-05		LOC115706911	1050.18	-1.63206	0.197103	6.41227e-18	7.0235e-17		LOC115715822	190.616	-1.34685	0.302671	3.63056e-07	2.44061e-06
							LOC115719916	566.157	-0.827535	0.148664	2.55495e-09	2.76798e-08		LOC115701262	32.6966	-1.63191	0.671837	0.000919276	0.0018927		LOC115697242	597.399	-1.34632	0.275927	4.49138e-08	3.53319e-07
							LOC115704473	147.009	-0.827299	0.236066	3.86636e-05	0.000173537		LOC115718484	148.288	-1.63157	0.305931	5.08409e-09	2.09037e-08		LOC115724452	31.6999	-1.34621	0.490925	0.000224998	0.000878458
							LOC133032714	786.882	-0.827144	0.278609	0.000243381	0.000901165		LOC115714265	1172.04	-1.63126	0.28726	7.12635e-10	3.21409e-09		LOC115704479	17.1301	-1.3449	0.426215	6.15558e-05	0.000270124
							LOC115709969	3534.31	-0.826587	0.170719	1.21118e-07	9.42781e-07		LOC115705113	10.1634	-1.63025	1.17875	0.0114549	0.0197132		LOC115700311	3.32903	-1.34384	1.27521	0.0163953	0.038391
							LOC115709637	102.968	-0.826554	0.321287	0.000808559	0.00262924		LOC115713946	18804.8	-1.62942	0.187745	2.08565e-19	2.57601e-18		LOC115696956	262.486	-1.34309	0.281428	7.68941e-08	5.81851e-07
							LOC115696249	62.4725	-0.826463	0.285276	0.000306219	0.00110566		LOC115725461	101.085	-1.62884	0.476868	3.54418e-05	9.02415e-05		LOC115719028	2.69006	-1.34205	1.48519	0.0204557	0.0464505
							LOC115712859	2236.15	-0.826223	0.292475	0.00038332	0.00135371		LOC115719355	1979.04	-1.62789	0.314238	1.17042e-08	4.59288e-08		LOC115714443	213.259	-1.33894	0.282356	8.94059e-08	6.70122e-07
							LOC115703954	72.3353	-0.826154	0.454809	0.00564215	0.0146275		LOC115699352	2132.29	-1.62708	0.212759	1.07043e-15	9.19835e-15		LOC115712311	1773.98	-1.33872	0.879458	0.00574847	0.015526
							LOC115695667	2469.6	-0.825963	0.210834	7.85813e-06	4.12696e-05		LOC115716038	2192.25	-1.62645	0.402535	2.89443e-06	8.49752e-06		LOC133033191	92.8253	-1.33742	0.457204	0.000129145	0.000530884
							LOC115715106	36.3974	-0.825931	0.545887	0.010954	0.0261343		LOC115701045	1860.77	-1.62535	0.186795	1.71514e-19	2.13169e-18		LOC133031103	3.57972	-1.33645	1.30138	0.0173453	0.0402888
							LOC115704082	460.551	-0.825652	0.32488	0.000886736	0.00285241		LOC115708762	764.706	-1.62389	0.419264	5.87886e-06	1.66422e-05		LOC115697313	854.107	-1.33644	0.391239	2.51714e-05	0.000120419
							LOC115723330	473.64	-0.825518	0.199468	3.13152e-06	1.79889e-05		LOC115725596	1289.12	-1.62348	0.160756	2.91536e-25	6.02295e-24		LOC115699007	134.646	-1.33615	0.46864	0.000162364	0.000653398
							LOC115724972	12590	-0.824715	0.222804	1.85972e-05	8.97597e-05		LOC115720575	1103.56	-1.62307	0.237869	4.6617e-13	3.0166e-12		LOC115715618	100.065	-1.33528	0.289813	1.72465e-07	1.236e-06
							LOC115723292	2750.85	-0.824627	0.199966	3.34757e-06	1.90967e-05		LOC115709637	102.968	-1.62256	0.345987	1.46394e-07	5.02082e-07		LOC115719763	3395.02	-1.33493	0.323516	1.54423e-06	9.22595e-06
							LOC115700991	5001.95	-0.824306	0.372129	0.00215292	0.00624824		LOC115697879	851.208	-1.62236	0.257725	1.61585e-11	8.78749e-11		LOC133037477	98.7043	-1.3325	0.294903	2.63456e-07	1.82117e-06
							LOC115703727	1570.37	-0.824259	0.228632	2.69104e-05	0.000124999		LOC115700837	47.0868	-1.62209	0.5673	0.000248344	0.000559223		LOC133030005	834.43	-1.33203	0.247016	2.88583e-09	2.74988e-08
							LOC115707491	6431.37	-0.823617	0.209453	7.47555e-06	3.94368e-05		LOC115699353	18144.1	-1.62173	0.223814	2.25064e-14	1.66806e-13		LOC115706617	53.8523	-1.33152	0.669993	0.00179976	0.00559195
							LOC115696254	50.7038	-0.82355	0.426629	0.0043634	0.0116604		LOC115725423	1427.79	-1.62168	0.220334	9.62315e-15	7.45443e-14		LOC115701033	384.257	-1.33036	0.402436	3.70838e-05	0.000171217
							LOC115722876	493.929	-0.823218	0.325551	0.000927631	0.00297149		LOC115705719	37685.9	-1.62157	0.266056	5.76417e-11	2.95121e-10		LOC115709262	4369.7	-1.33025	0.179329	4.5269e-15	9.80873e-14
							LOC115709690	325.421	-0.823033	0.151087	5.08014e-09	5.25531e-08		LOC115701284	40296.6	-1.62151	0.281973	4.69209e-10	2.16142e-09		LOC133036075	14.536	-1.32912	0.736012	0.00286035	0.00841927
							LOC115718474	78.3061	-0.822959	0.307009	0.00059925	0.0020139		LOC115703902	11416.1	-1.62096	0.199555	2.38291e-17	2.43949e-16		LOC115716261	203.087	-1.32856	0.321313	1.48989e-06	8.92287e-06
							LOC133038071	541.054	-0.822924	0.314669	0.000725319	0.00238458		LOC115722520	3382.08	-1.62095	0.224989	3.05189e-14	2.23078e-13		LOC115719615	10876.5	-1.32793	0.21033	1.08764e-11	1.48066e-10
							LOC133038914	660.451	-0.82283	0.373763	0.00224138	0.00647792		LOC115709185	830.673	-1.6202	0.345434	1.4615e-07	5.01326e-07		LOC115722342	38.4969	-1.32763	0.700881	0.00228826	0.00689393
							LOC115707235	4183.26	-0.822593	0.413191	0.00378825	0.0102992		LOC115697992	1773.12	-1.61989	0.188425	4.28268e-19	5.15508e-18		LOC115723376	346.134	-1.32698	0.231487	4.05476e-10	4.41436e-09
							LOC133031102	712.908	-0.822053	0.32195	0.000868869	0.00280183		LOC115712161	59.2289	-1.61955	0.430219	9.2115e-06	2.53514e-05		LOC115708654	243.203	-1.3267	0.250834	5.12614e-09	4.71101e-08
							LOC115707876	6085.81	-0.821146	0.226357	2.50337e-05	0.000117262		LOC115716455	1222.42	-1.61945	0.286026	7.91375e-10	3.54587e-09		LOC115710027	2082.54	-1.32333	0.258751	1.32171e-08	1.13711e-07
							LOC133029054	188.203	-0.820521	0.256313	0.00011618	0.00046345		LOC115699014	30.1134	-1.61758	0.611059	0.000487699	0.00104865		LOC133038677	93.1285	-1.32243	0.219421	6.75756e-11	8.22262e-10
							LOC115697193	2228.05	-0.819592	0.131041	4.19773e-11	6.04402e-10		LOC115723140	1232.61	-1.61754	0.248618	4.05646e-12	2.35044e-11		LOC115705448	658.658	-1.32192	0.402783	4.03135e-05	0.000184481
							LOC115722029	191.088	-0.819545	0.382839	0.00264602	0.00749155		LOC115707761	2.89004	-1.61479	1.61406	0.0195074	0.0321263		LOC115707215	1208.13	-1.32139	0.18381	2.5084e-14	5.02834e-13
							LOC115705308	219.182	-0.819276	0.208939	7.96171e-06	4.17445e-05		LOC115709564	4808.42	-1.61293	0.260826	3.30399e-11	1.7336e-10		LOC115704622	87.8342	-1.32134	0.234007	6.73461e-10	7.03558e-09
							LOC115700479	511.942	-0.819158	0.218488	1.58089e-05	7.7685e-05		LOC115706822	433.464	-1.61288	0.23944	8.57193e-13	5.35899e-12		LOC115716157	6.80494	-1.3202	1.40136	0.0201986	0.0459396
							LOC133036030	1298.97	-0.819147	0.333745	0.00115876	0.00361806		LOC115717193	1155.43	-1.61283	0.322927	3.16053e-08	1.18147e-07		LOC115694876	178.038	-1.3188	0.315492	1.22549e-06	7.46205e-06
							LOC115717268	167.984	-0.819117	0.374106	0.00234141	0.00673115		LOC115698721	341.326	-1.61213	0.320349	2.59365e-08	9.79479e-08		LOC115724344	4.60265	-1.31878	1.06457	0.0114028	0.0280229
							LOC115698945	69.2719	-0.819109	0.535428	0.0107865	0.0257759		LOC115704158	7.31717	-1.61194	0.878614	0.00451637	0.00831682		LOC115704681	761.98	-1.3181	0.412448	5.40552e-05	0.000239956
							LOC115719026	86.6991	-0.818878	0.521609	0.00992491	0.0240088		LOC115721023	900.913	-1.61121	0.199019	2.98853e-17	3.02394e-16		LOC115712532	10.8803	-1.31805	1.14758	0.0139246	0.0333181
							LOC133033260	96.8878	-0.818776	0.551345	0.0118399	0.0280373		LOC115701059	3881.25	-1.61093	0.144482	3.76779e-30	1.0781e-28		LOC115709740	2755.88	-1.3178	0.195975	6.91338e-13	1.13175e-11
							LOC115697639	1515.9	-0.818747	0.189573	1.46563e-06	8.98082e-06		LOC115699674	686.437	-1.61071	0.218782	9.51936e-15	7.38454e-14		LOC115718761	95.6092	-1.31643	0.277824	9.12767e-08	6.83223e-07
							LOC115719615	10876.5	-0.818692	0.204933	5.89541e-06	3.18418e-05		LOC115701125	6.42976	-1.61055	0.966098	0.00664298	0.0119236		LOC115718834	13.2944	-1.31635	0.686009	0.00215997	0.00655628
							LOC115701010	562.353	-0.818364	0.140774	6.33521e-10	7.58825e-09		LOC115718750	90.5298	-1.61018	0.324248	3.67122e-08	1.35838e-07		LOC115722264	49.5696	-1.31632	0.649418	0.00163551	0.00513403
							LOC115696359	17.3042	-0.818076	0.596231	0.0148593	0.0341362		LOC115698583	129.128	-1.60929	0.333124	7.32029e-08	2.60712e-07		LOC115716885	604.231	-1.31629	0.603118	0.00108779	0.00358686
							LOC115725519	2593.05	-0.817877	0.196767	2.99158e-06	1.72743e-05		LOC115716159	69.0375	-1.60884	0.52972	0.000139424	0.000326273		LOC115702271	7368.73	-1.31602	0.228378	3.3972e-10	3.73692e-09
							LOC115698234	631.812	-0.817704	0.151802	7.26275e-09	7.28601e-08		LOC115715710	6609.56	-1.60799	0.276401	3.17258e-10	1.4924e-09		LOC115702815	2388.83	-1.31571	0.287551	2.0137e-07	1.42161e-06
							LOC115717245	1450.82	-0.817273	0.213832	1.1958e-05	6.04177e-05		LOC133035088	45.1127	-1.60795	0.520353	0.000116401	0.000275534		LOC115705326	45.7137	-1.31529	0.681524	0.00210068	0.00639728
							LOC115707954	31.9976	-0.816857	0.563783	0.0128095	0.0300166		LOC115711919	104.135	-1.60778	0.277774	3.78505e-10	1.7626e-09		LOC115697093	3.71716	-1.31428	1.22597	0.0163486	0.0383019
							LOC115712013	606.486	-0.816667	0.166606	9.34764e-08	7.4724e-07		LOC115717453	399.566	-1.60765	0.28935	1.47071e-09	6.39472e-09		LOC115695772	1048.38	-1.31426	0.509541	0.000365059	0.00135532
							LOC115715034	238.914	-0.816666	0.310455	0.000710602	0.0023414		LOC115697207	8.54599	-1.60749	0.980606	0.0070873	0.0126725		LOC115715775	195.54	-1.31334	0.569236	0.000779432	0.00267483
							LOC115696248	422.101	-0.816616	0.250933	9.84247e-05	0.000399284		LOC115698033	918.808	-1.60623	0.193435	5.3068e-18	5.84795e-17		LOC115724004	7.10023	-1.31287	1.14697	0.0141078	0.0336946
							LOC115697703	6178.23	-0.81653	0.209856	9.10105e-06	4.71841e-05		LOC115709086	16.1336	-1.60589	0.794563	0.00287363	0.00546445		LOC115702084	64.9065	-1.31227	0.404339	4.57652e-05	0.000206496
							LOC115702474	24.4393	-0.815881	0.600183	0.0153204	0.0350905		LOC115723144	2366.15	-1.60536	0.228251	1.06503e-13	7.35759e-13		LOC115711523	58.4506	-1.31188	0.67706	0.00206299	0.0062989
							LOC115695959	481.847	-0.815565	0.200719	4.49083e-06	2.4878e-05		LOC115708650	4966.83	-1.60384	0.276209	3.39705e-10	1.59043e-09		LOC115698976	57.0042	-1.31173	0.575531	0.000841339	0.00286035
							LOC115724593	51.8229	-0.814825	0.363302	0.00207297	0.00603672		LOC115721157	282.408	-1.60378	0.276237	3.41353e-10	1.59709e-09		LOC115711699	378.063	-1.31132	0.302917	6.33957e-07	4.08625e-06
							LOC115704303	3911.25	-0.814641	0.17105	1.8782e-07	1.39739e-06		LOC115724340	10.4229	-1.60337	0.680748	0.00117249	0.00237674		LOC115699674	686.437	-1.31018	0.221723	1.4029e-10	1.63202e-09
							LOC115714162	12281	-0.814572	0.146987	3.09587e-09	3.30093e-08		LOC133028924	32.6674	-1.60122	0.574626	0.000321029	0.000709975		LOC115723440	1705.89	-1.31002	0.204863	6.41591e-12	9.05601e-11
							LOC115725121	2103.2	-0.814357	0.257004	0.00013298	0.000522959		LOC115705261	286.652	-1.59984	0.414589	6.3749e-06	1.79578e-05		LOC115700956	27.4329	-1.30992	0.674536	0.00204193	0.00624918
							LOC115715333	606.144	-0.814174	0.237012	5.25148e-05	0.000227708		LOC115716293	307.749	-1.59873	0.212498	2.8197e-15	2.3091e-14		LOC115708228	380.651	-1.30735	0.182407	2.95029e-14	5.84571e-13
							LOC133032734	1306.04	-0.813706	0.346543	0.0015781	0.00475247		LOC115711939	258.728	-1.59852	0.505448	9.13558e-05	0.000219252		LOC115706447	43.5176	-1.30722	0.610112	0.00121336	0.00395632
							LOC115718142	362.125	-0.813258	0.304999	0.000648464	0.00215744		LOC115708124	1902.33	-1.59843	0.324768	4.64887e-08	1.6979e-07		LOC133031232	6.1153	-1.30582	0.920978	0.007554	0.0196852
							LOC115718126	405.814	-0.81268	0.182851	8.52251e-07	5.50607e-06		LOC115697533	1581.17	-1.59809	0.175284	4.06466e-21	5.89267e-20		LOC115706189	56.692	-1.30506	0.366087	1.47202e-05	7.34557e-05
							LOC115715576	954.953	-0.812365	0.164681	8.12859e-08	6.58072e-07		LOC115705558	138.434	-1.59639	0.267181	1.23045e-10	6.06042e-10		LOC115707161	158.925	-1.30465	0.387538	3.01643e-05	0.000141832
							LOC115719792	2515.24	-0.811958	0.220871	2.16018e-05	0.000102679		LOC115714047	905.927	-1.59488	0.206487	5.97553e-16	5.27217e-15		LOC115714445	82.4673	-1.30388	0.443815	0.000125161	0.000515366
							LOC133036085	144.106	-0.811062	0.264325	0.000188	0.000717005		LOC115697576	740.994	-1.59452	0.476119	4.69369e-05	0.000117477		LOC133035409	3.46735	-1.30381	1.37449	0.0204703	0.0464693
							LOC115716455	1222.42	-0.810932	0.281756	0.000345354	0.00123156		LOC115712603	540.299	-1.59393	0.388646	2.28915e-06	6.80215e-06		LOC115707366	79.4827	-1.3034	0.362107	1.29424e-05	6.51987e-05
							LOC115724685	40.231	-0.809369	0.360891	0.00211493	0.00614762		LOC133034796	79.2249	-1.5933	0.31612	2.52499e-08	9.5421e-08		LOC115718116	1016.29	-1.30297	0.277939	1.17376e-07	8.67481e-07
							LOC115718523	79.0365	-0.808049	0.276999	0.000309211	0.00111574		LOC115700851	763.935	-1.59216	0.205286	4.65219e-16	4.16193e-15		LOC115719355	1979.04	-1.30085	0.328568	3.14286e-06	1.77603e-05
							LOC115711136	555.301	-0.808021	0.147063	4.14858e-09	4.32991e-08		LOC115711476	218.818	-1.59155	0.359686	5.32824e-07	1.70973e-06		LOC115707404	2585.78	-1.30043	0.170241	8.31837e-16	1.98631e-14
							LOC115716225	120.272	-0.807991	0.322754	0.00105474	0.00332879		LOC133030286	28.7978	-1.5903	0.983589	0.00760945	0.0135328		LOC115697373	315.372	-1.29974	0.43667	0.000110987	0.000462829
							LOC115719243	3170.29	-0.807746	0.111725	5.54692e-14	1.21731e-12		LOC115698633	91.9588	-1.58961	0.360819	5.83789e-07	1.86448e-06		LOC115712565	7681.44	-1.29855	0.217549	9.75043e-11	1.15606e-09
							LOC115705933	633.264	-0.807542	0.216564	1.79427e-05	8.68839e-05		LOC115716674	442.665	-1.58929	0.20616	6.73143e-16	5.89136e-15		LOC115718474	78.3061	-1.29748	0.352029	9.34602e-06	4.84109e-05
							LOC115716550	2775.1	-0.806894	0.211128	1.24846e-05	6.28213e-05		LOC133034900	35.3755	-1.58887	0.954754	0.006877	0.0123177		LOC133037792	231.035	-1.29557	0.491418	0.000311589	0.00117685
							LOC115707762	2834.33	-0.806734	0.0957261	4.20456e-18	1.47431e-16		LOC115721589	6.17719	-1.58816	0.85561	0.00441979	0.00815532		LOC115722717	5333.9	-1.29553	0.307728	1.08192e-06	6.66633e-06
							LOC115709284	378.725	-0.806675	0.253293	0.00012991	0.000512063		LOC115706695	244.808	-1.58722	0.26504	1.13797e-10	5.61888e-10		LOC115699243	284.251	-1.29539	0.191083	4.76203e-13	7.93589e-12
							LOC115701152	773.255	-0.806643	0.203411	6.98876e-06	3.71425e-05		LOC115711493	706.877	-1.5872	0.258842	4.66187e-11	2.4055e-10		LOC133037388	24.5773	-1.29442	0.605681	0.00123784	0.00402494
							LOC115715127	208.097	-0.805586	0.334392	0.00137995	0.00422091		LOC115697373	315.372	-1.58611	0.40945	6.07215e-06	1.71604e-05		LOC115712746	3464.42	-1.29354	0.338019	5.38763e-06	2.91275e-05
							LOC133032951	6447.68	-0.805437	0.163791	9.03615e-08	7.25208e-07		LOC115724452	31.6999	-1.58581	0.449044	2.38452e-05	6.20421e-05		LOC115714438	2026.6	-1.29331	0.201229	5.21507e-12	7.4557e-11
							LOC115720471	49.1758	-0.804948	0.491037	0.00892792	0.0218852		LOC115702097	1281.83	-1.58558	0.168068	2.08732e-22	3.40971e-21		LOC115720669	79.8363	-1.29282	0.332442	4.19968e-06	2.32015e-05
							LOC115718761	95.6092	-0.804619	0.259524	0.000173679	0.000665928		LOC115718496	838.854	-1.58543	0.229764	2.77287e-13	1.83523e-12		LOC115697890	30.1954	-1.29082	0.504272	0.000389298	0.00143643
							LOC115712595	2258.14	-0.804597	0.102786	5.86425e-16	1.67568e-14		LOC115707374	1390.85	-1.58537	0.310496	1.7957e-08	6.89376e-08		LOC115698857	66.3587	-1.29004	0.688504	0.00245486	0.00734707
							LOC115714753	147.384	-0.803054	0.31655	0.00097853	0.0031139		LOC115697175	1717.58	-1.58233	0.283674	1.31968e-09	5.76776e-09		LOC115712905	1720.6	-1.28945	0.255075	1.82812e-08	1.54294e-07
							LOC115707889	1054.73	-0.801798	0.141849	1.72993e-09	1.92772e-08		LOC115723040	3311.11	-1.58183	0.193724	1.70507e-17	1.77136e-16		LOC115697969	19.7593	-1.2881	0.628362	0.00156039	0.00492462
							LOC115715837	262.617	-0.801136	0.21647	2.05219e-05	9.81967e-05		LOC115704832	337.933	-1.58135	0.345954	2.69198e-07	8.95066e-07		LOC133034651	25.8061	-1.28764	0.821541	0.00530163	0.014472
							LOC115703578	825.497	-0.800316	0.192056	3.06989e-06	1.76896e-05		LOC115698825	524.815	-1.58047	0.221292	4.92034e-14	3.52088e-13		LOC115721314	338.974	-1.28733	0.368344	1.91451e-05	9.39757e-05
							LOC133029980	60.1616	-0.799977	0.340397	0.00165145	0.00494123		LOC115715960	1.96948	-1.57943	1.55481	0.0204515	0.0335568		LOC115702750	966.097	-1.28643	0.334066	4.90685e-06	2.67429e-05
							LOC115696900	346.094	-0.799542	0.411911	0.00460993	0.0122515		LOC115721284	1023.65	-1.57833	0.163103	2.00757e-23	3.60386e-22		LOC115725291	77.4667	-1.28631	0.38164	2.99121e-05	0.000140795
							LOC115709619	5215.86	-0.799418	0.215968	2.06138e-05	9.85809e-05		LOC115704450	198.063	-1.57721	0.222546	7.34396e-14	5.16187e-13		LOC115714882	972.297	-1.28607	0.333897	4.89051e-06	2.66603e-05
							LOC115698001	959.124	-0.799287	0.14215	2.07113e-09	2.27185e-08		LOC115698126	6728.29	-1.57669	0.282652	1.32381e-09	5.78371e-09		LOC115722435	1029.12	-1.28475	0.194924	1.74693e-12	2.67282e-11
							LOC115706617	53.8523	-0.798834	0.542508	0.0128625	0.0301344		LOC115714307	263.954	-1.57605	0.31574	3.30009e-08	1.23005e-07		LOC133034900	35.3755	-1.28448	1.03607	0.0116918	0.0286634
							LOC115714216	45.0743	-0.798365	0.291769	0.000559017	0.00189415		LOC115714091	943.887	-1.57593	0.255607	3.80151e-11	1.98128e-10		LOC115714662	10.0771	-1.28403	1.29272	0.0195579	0.0446536
							LOC133033231	43.1397	-0.798082	0.339567	0.00166246	0.00496682		LOC115704878	936.159	-1.57551	0.158915	1.92092e-24	3.75139e-23		LOC115714047	905.927	-1.28168	0.209179	3.66286e-11	4.63983e-10
							LOC115698548	4698.27	-0.797859	0.125794	2.59619e-11	3.86836e-10		LOC115724840	1633.8	-1.57471	0.257755	5.42035e-11	2.78041e-10		LOC115696846	340.352	-1.27995	0.200267	6.66643e-12	9.3739e-11
							LOC115718913	5317.32	-0.797516	0.211601	1.59779e-05	7.83772e-05		LOC115714037	56215.4	-1.57387	0.273327	4.62952e-10	2.13373e-09		LOC115708168	226.729	-1.2793	0.178528	3.02856e-14	5.97409e-13
							LOC115724688	258.062	-0.797197	0.226419	4.11414e-05	0.000183284		LOC115710336	79.5179	-1.5723	0.331058	1.1354e-07	3.93746e-07		LOC133037439	158.661	-1.27919	0.260608	3.93692e-08	3.12465e-07
							LOC115717067	396.589	-0.796969	0.154659	2.77254e-08	2.48835e-07		LOC115724659	45.5029	-1.57208	0.557015	0.000295781	0.000658215		LOC115714048	1835.68	-1.27664	0.25714	2.95141e-08	2.3955e-07
							LOC115719659	3174.18	-0.796565	0.171423	3.5311e-07	2.47869e-06		LOC115716242	2701.88	-1.57179	0.171456	2.58802e-21	3.8258e-20		LOC115702031	741.414	-1.27332	0.181257	8.48122e-14	1.56699e-12
							LOC115707114	1196.74	-0.796407	0.222526	3.32602e-05	0.000151673		LOC115697461	935.868	-1.57177	0.192112	1.49967e-17	1.57375e-16		LOC115710707	98.5238	-1.27263	0.347577	1.03501e-05	5.31026e-05
							LOC115705739	1676.09	-0.796167	0.212559	1.76025e-05	8.54975e-05		LOC133037832	155.998	-1.57117	0.403562	5.68259e-06	1.6116e-05		LOC115703192	15.9564	-1.27226	0.727786	0.00340624	0.0098241
							LOC115722333	741.948	-0.795989	0.231613	5.62162e-05	0.000242104		LOC115719531	2222.31	-1.56961	0.180292	1.68444e-19	2.09473e-18		LOC115704080	1.49353	-1.2715	1.36625	0.0219388	0.0492946
							LOC115703025	1268.84	-0.795851	0.55733	0.0141777	0.0327499		LOC115708235	6474.78	-1.56812	0.280983	1.31295e-09	5.73969e-09		LOC115695382	7.12118	-1.27129	1.17351	0.0166986	0.0390025
							LOC115707081	1754.86	-0.795069	0.427785	0.00566766	0.0146902		LOC133031981	148.169	-1.56681	0.365567	1.03245e-06	3.20617e-06		LOC115719394	939.582	-1.27082	0.203802	1.8501e-11	2.44237e-10
							LOC115698557	1175.53	-0.79496	0.231137	5.59157e-05	0.000241044		LOC115725336	7.06936	-1.56661	1.04618	0.0100693	0.0175071		LOC115703109	7.59456	-1.27079	1.22052	0.0181807	0.0419705
							LOC115698312	147.663	-0.794497	0.402159	0.00432312	0.0115666		LOC115712905	1720.6	-1.56653	0.248692	1.62842e-11	8.84922e-11		LOC115712528	95.3859	-1.26914	0.649296	0.00201634	0.00618364
							LOC115722487	2784.85	-0.794452	0.162795	1.13801e-07	8.8987e-07		LOC115712552	20.0498	-1.56642	0.542298	0.000240098	0.000542001		LOC115695896	58.2254	-1.26894	0.418175	9.32938e-05	0.000395126
							LOC133033256	269.599	-0.793748	0.408024	0.00465514	0.0123472		LOC115698812	6560.08	-1.56593	0.256758	5.82747e-11	2.97801e-10		LOC115716527	1258.99	-1.26841	0.233965	2.51945e-09	2.42782e-08
							LOC115713180	18.9724	-0.793473	0.466649	0.00811033	0.0201363		LOC115698895	2.39714	-1.56536	1.39739	0.0188266	0.0311275		LOC115721781	2029.52	-1.26841	0.20786	4.33321e-11	5.44862e-10
							LOC115714855	1113.4	-0.793442	0.200608	7.69208e-06	4.04644e-05		LOC115719660	995.241	-1.56459	0.323454	7.36101e-08	2.62077e-07		LOC133033301	8897.85	-1.26585	0.171225	5.64426e-15	1.21234e-13
							LOC115708824	161.366	-0.792882	0.227485	4.76896e-05	0.00020911		LOC115697754	4.81856	-1.56367	1.45559	0.0198783	0.0326778		LOC133036085	144.106	-1.26488	0.28215	3.18678e-07	2.16652e-06
							LOC133034884	501.229	-0.792525	0.215771	2.36565e-05	0.000111397		LOC115709116	28.8897	-1.56277	0.574943	0.000416489	0.000903922		LOC115695606	9.66916	-1.26449	0.918891	0.00859037	0.0219938
							LOC133028969	203.65	-0.792336	0.341298	0.00183308	0.00541042		LOC115714005	184.014	-1.56264	0.414923	9.67349e-06	2.65658e-05		LOC115714024	762.176	-1.26362	0.205963	3.53374e-11	4.48138e-10
							LOC115705742	497.36	-0.792038	0.199556	7.3083e-06	3.86008e-05		LOC115713917	1617.75	-1.56213	0.18719	3.82591e-18	4.27446e-17		LOC115715119	185.332	-1.26009	0.298302	1.03401e-06	6.38528e-06
							LOC115708103	848.808	-0.792015	0.512207	0.0112932	0.0268599		LOC115714531	696.158	-1.56196	0.259212	9.2159e-11	4.60372e-10		LOC115698499	839.698	-1.25999	0.317988	3.15575e-06	1.78195e-05
							LOC115715573	446.724	-0.791891	0.205568	1.17502e-05	5.95302e-05		LOC133035373	866.31	-1.55847	0.272912	6.2146e-10	2.82393e-09		LOC115723161	101.636	-1.25789	0.486652	0.000367587	0.00136425
							LOC133029974	21.3969	-0.79148	0.52551	0.0122806	0.0289419		LOC115724972	12590	-1.55814	0.224216	1.99659e-13	1.3406e-12		LOC115715133	7473.1	-1.25788	0.363672	2.20958e-05	0.000107275
							LOC115724034	26.298	-0.791351	0.406917	0.00470034	0.0124456		LOC115699169	226.815	-1.55783	0.250192	2.6133e-11	1.38488e-10		LOC115712382	14.1733	-1.25746	1.3223	0.0216837	0.0487906
							LOC115712754	3791.45	-0.791167	0.19032	3.32513e-06	1.8993e-05		LOC115711699	378.063	-1.55742	0.290631	4.65629e-09	1.92392e-08		LOC115712864	2176.43	-1.25676	0.397509	6.19034e-05	0.000271489
							LOC115709783	2240.82	-0.790942	0.220341	3.26663e-05	0.000149285		LOC115716791	452.133	-1.55689	0.290038	4.42868e-09	1.83301e-08		LOC115719547	1804.82	-1.25631	0.255902	3.9823e-08	3.15842e-07
							LOC115699672	3906.85	-0.790761	0.168854	3.035e-07	2.16542e-06		LOC115715163	1157.89	-1.55596	0.241259	6.14953e-12	3.50723e-11		LOC115719616	1930.85	-1.2554	0.252944	3.02293e-08	2.44819e-07
							LOC115724674	719.083	-0.790725	0.325827	0.00139121	0.00424952		LOC115697512	107.231	-1.55528	0.529337	0.000206425	0.000471461		LOC115705868	149.44	-1.25511	0.32446	4.64237e-06	2.54261e-05
							LOC115696837	529.762	-0.789139	0.241756	0.000106291	0.000427994		LOC115710027	2082.54	-1.55453	0.252174	3.88767e-11	2.02183e-10		LOC115709061	1063.74	-1.2536	0.322618	4.33181e-06	2.38663e-05
							LOC115707414	645.246	-0.789089	0.411437	0.00504403	0.0132405		LOC133037473	175.543	-1.55405	0.341288	3.00362e-07	9.93376e-07		LOC115722243	157.691	-1.25323	0.289925	6.70331e-07	4.29952e-06
							LOC115715639	90.0896	-0.788473	0.348472	0.00216882	0.00628947		LOC115725326	9173.45	-1.55362	0.170734	4.88937e-21	7.0321e-20		LOC115702373	117.347	-1.2529	0.279802	3.29213e-07	2.232e-06
							LOC115702656	468.624	-0.788429	0.262212	0.000251439	0.000928221		LOC133032721	510.829	-1.55304	0.228323	5.64394e-13	3.61355e-12		LOC115707397	6079.74	-1.25277	0.25129	2.70049e-08	2.20796e-07
							LOC115720765	2325.14	-0.788359	0.134586	5.45908e-10	6.62089e-09		LOC115696935	186.669	-1.5529	0.310088	3.09428e-08	1.15829e-07		LOC115721030	13.1623	-1.25215	1.04674	0.0132671	0.0319615
							LOC115697741	172.869	-0.788266	0.408335	0.00491251	0.0129402		LOC115724892	1.4958	-1.5529	1.51898	0.0212664	0.0347576		LOC115709047	50.3834	-1.25101	0.482974	0.000363111	0.00134876
							LOC115704295	39304.1	-0.788219	0.284549	0.000525888	0.0017931		LOC115697240	10868.2	-1.55279	0.244466	1.16945e-11	6.46312e-11		LOC133039002	30.9458	-1.25071	1.07748	0.0143967	0.034267
							LOC115701739	11.9225	-0.787837	0.607509	0.018631	0.0414683		LOC115706571	5296.38	-1.55254	0.214035	2.20993e-14	1.64237e-13		LOC115707288	479.779	-1.24858	0.356647	1.90631e-05	9.36187e-05
							LOC115701037	3857.85	-0.787728	0.179376	1.19806e-06	7.48779e-06		LOC133034814	774.786	-1.55187	0.266292	3.11241e-10	1.46599e-09		LOC115700744	595.524	-1.24736	0.516587	0.000597685	0.00211343
							LOC115716337	3613.38	-0.787464	0.169652	3.74902e-07	2.61678e-06		LOC115718963	869.827	-1.55176	0.306873	2.39909e-08	9.08843e-08		LOC115716805	12.7136	-1.24605	0.710424	0.00340694	0.00982485
							LOC115719458	143.893	-0.787235	0.411942	0.0051577	0.0134911		LOC115696826	350.321	-1.5513	0.179325	2.76824e-19	3.37316e-18		LOC115720197	4.88114	-1.24534	1.07422	0.0145129	0.0345214
							LOC115716454	866.066	-0.787215	0.159192	8.43628e-08	6.80257e-07		LOC115723009	84.1624	-1.54956	0.392978	4.71503e-06	1.35039e-05		LOC133034851	17.3445	-1.24507	1.25497	0.0205269	0.0465669
							LOC115722085	6425.69	-0.787152	0.147551	1.0863e-08	1.05594e-07		LOC115699531	20.4117	-1.54872	0.533276	0.000232808	0.000526909		LOC115711576	165.479	-1.24375	0.385387	4.9994e-05	0.000223941
							LOC115718585	311.241	-0.786782	0.238613	9.56625e-05	0.000389287		LOC115704921	238.858	-1.54818	0.445639	3.09268e-05	7.93486e-05		LOC115708972	51.1429	-1.24368	0.398508	7.1307e-05	0.00030865
							LOC133038794	47.3094	-0.786526	0.406524	0.0048926	0.0128963		LOC115712639	5476.04	-1.54733	0.499009	0.00011996	0.000283404		LOC115713754	437.518	-1.24192	0.55567	0.000978854	0.00326802
							LOC115701449	1816.97	-0.78631	0.366041	0.00292454	0.0081868		LOC133030624	321.801	-1.54494	0.48972	9.96672e-05	0.00023781		LOC115698319	72.4915	-1.24089	0.552712	0.000953162	0.00319411
							LOC133037490	12374.1	-0.785836	0.134088	5.41453e-10	6.57403e-09		LOC115699726	282.016	-1.54471	0.239765	6.48957e-12	3.68957e-11		LOC115704008	1466.43	-1.23999	0.245342	1.90883e-08	1.60314e-07
							LOC115711932	450.833	-0.785512	0.224164	4.58619e-05	0.000201972		LOC133038932	182.451	-1.54456	0.268894	5.15775e-10	2.36592e-09		LOC133037314	43.6847	-1.23985	0.440573	0.000188318	0.000747721
							LOC115709331	1156.53	-0.785419	0.209844	1.85768e-05	8.96807e-05		LOC115697222	294.609	-1.54436	0.20382	1.93305e-15	1.60596e-14		LOC115703211	15.3983	-1.23757	0.721511	0.00377546	0.0107661
							LOC115719238	3148.16	-0.784726	0.199788	8.90837e-06	4.62391e-05		LOC115719310	843.331	-1.54414	0.199402	5.27208e-16	4.68378e-15		LOC115697466	5190.4	-1.23709	0.196483	1.29789e-11	1.74657e-10
							LOC115709547	6165.9	-0.784693	0.196021	6.53568e-06	3.4935e-05		LOC133035756	370.22	-1.5437	0.188655	1.51407e-17	1.58581e-16		LOC115723426	94.741	-1.23664	0.42291	0.000134457	0.000550176
							LOC115709940	11374.9	-0.784471	0.13334	4.75164e-10	5.81684e-09		LOC133032420	6.67692	-1.54338	1.11592	0.0129614	0.0220719		LOC115703972	139.032	-1.23621	0.296466	1.33332e-06	8.05242e-06
							LOC115714254	670.82	-0.784187	0.149759	1.86996e-08	1.73865e-07		LOC115722168	145.822	-1.54313	0.309082	3.38296e-08	1.25814e-07		LOC115720648	1332.73	-1.23609	0.345159	1.42813e-05	7.13939e-05
							LOC115723444	437.702	-0.783824	0.207938	1.68453e-05	8.21784e-05		LOC115709401	3909.36	-1.54276	0.168444	2.84944e-21	4.19516e-20		LOC115712881	26.9345	-1.23579	0.598564	0.00154313	0.00487985
							LOC115699504	20.3017	-0.783795	0.432891	0.00656193	0.0167023		LOC115698794	11.416	-1.54252	0.907017	0.00673886	0.0120862		LOC115707893	416.92	-1.23556	0.332584	8.59995e-06	4.48477e-05
							LOC115701498	28391.6	-0.783368	0.280014	0.00049331	0.00169476		LOC115704106	132.088	-1.54172	0.234935	2.9308e-12	1.72342e-11		LOC115707629	1960.66	-1.23531	0.152551	2.23265e-17	6.56536e-16
							LOC115714327	524.035	-0.783235	0.365204	0.00298352	0.00832622		LOC115700453	5277.36	-1.5413	0.313319	4.95232e-08	1.80028e-07		LOC115704968	77.671	-1.23513	0.623843	0.00192461	0.00593014
							LOC115725557	1427.44	-0.783177	0.132793	4.37602e-10	5.39862e-09		LOC115704805	58.0328	-1.54104	0.716555	0.00222081	0.00429812		LOC115721736	157.14	-1.23461	0.240753	1.29797e-08	1.11798e-07
							LOC115700466	3704.84	-0.782855	0.196666	7.22575e-06	3.82466e-05		LOC115700348	20087.9	-1.54002	0.248119	3.00985e-11	1.58489e-10		LOC115699504	20.3017	-1.23451	0.481873	0.000397334	0.0014622
							LOC115719575	2133.05	-0.782216	0.110512	1.82763e-13	3.76552e-12		LOC115713982	700.182	-1.53996	0.444876	3.27358e-05	8.36572e-05		LOC115722495	287.886	-1.23423	0.290524	9.47351e-07	5.88942e-06
							LOC115701491	88.8442	-0.782128	0.551492	0.0150416	0.0345122		LOC115712250	21198.2	-1.53923	0.281228	2.49117e-09	1.05803e-08		LOC115709412	7499.62	-1.23372	0.365388	3.00354e-05	0.000141286
							LOC115718617	12146.3	-0.781464	0.125523	5.81702e-11	8.20546e-10		LOC115714219	1566.34	-1.5377	0.195133	1.79305e-16	1.65931e-15		LOC115707345	6371.88	-1.2332	0.227776	2.71832e-09	2.59807e-08
							LOC115711477	564.507	-0.781026	0.182603	2.05014e-06	1.22124e-05		LOC115707843	6582.15	-1.53768	0.241949	1.15732e-11	6.40097e-11		LOC115700139	6.50194	-1.23243	1.1512	0.017829	0.041257
							LOC115701529	433.421	-0.780964	0.293136	0.000740547	0.00242854		LOC115699527	946.112	-1.53747	0.249204	3.82306e-11	1.99204e-10		LOC115716967	1197.88	-1.23198	0.248092	3.04877e-08	2.46642e-07
							LOC115709235	319.603	-0.780766	0.292787	0.000735739	0.00241456		LOC115709626	750.92	-1.53684	0.18458	4.57611e-18	5.07873e-17		LOC115724810	267.428	-1.23186	0.408965	0.000102104	0.000429089
							LOC115709907	1207.37	-0.780731	0.113173	6.56187e-13	1.24045e-11		LOC115724984	26.0758	-1.53647	0.666358	0.00146173	0.00291824		LOC115723453	230.611	-1.23006	0.475076	0.0003683	0.00136644
							LOC133032767	612.668	-0.780688	0.141839	4.35883e-09	4.53657e-08		LOC133030924	95.4851	-1.53418	0.34348	4.63215e-07	1.49851e-06		LOC115698231	4469.76	-1.2291	0.206026	1.06092e-10	1.25254e-09
							LOC115715744	409.871	-0.780216	0.481013	0.0100036	0.0241754		LOC115714563	2512.19	-1.53365	0.170276	1.16055e-20	1.60145e-19		LOC115704764	89.8877	-1.22855	0.565017	0.00115988	0.00380034
							LOC133033368	552.183	-0.780209	0.137022	1.47417e-09	1.66526e-08		LOC133039949	155.551	-1.53282	0.273976	1.25061e-09	5.4804e-09		LOC115712081	180.898	-1.22851	0.507514	0.000593881	0.00210065
							LOC115704558	225.135	-0.780097	0.378996	0.00373055	0.0101585		LOC115714645	6341.82	-1.53279	0.284324	3.98185e-09	1.65625e-08		LOC115725009	2537.57	-1.2277	0.183128	8.60181e-13	1.3807e-11
							LOC115706256	13848	-0.779891	0.161	1.44015e-07	1.10248e-06		LOC115722043	38.2709	-1.53218	0.469741	6.91319e-05	0.000168496		LOC115707033	23.2292	-1.22686	0.857994	0.00773204	0.0200852
							LOC115699114	682.803	-0.779431	0.339895	0.00207292	0.00603672		LOC115714180	79.3582	-1.53174	0.637884	0.00112143	0.00228173		LOC115717245	1450.82	-1.22396	0.221014	1.36188e-09	1.36747e-08
							LOC115721967	4329.04	-0.77936	0.197779	8.63737e-06	4.499e-05		LOC115709783	2240.82	-1.53074	0.223571	4.20522e-13	2.73013e-12		LOC115696383	262.664	-1.22375	0.243685	2.30118e-08	1.90318e-07
							LOC115707286	522.543	-0.779313	0.20503	1.51497e-05	7.46606e-05		LOC115719709	2103.9	-1.53061	0.177331	3.33271e-19	4.03613e-18		LOC115697240	10868.2	-1.22261	0.251196	5.10062e-08	3.98706e-07
							LOC115707416	1840.22	-0.778894	0.189021	4.07773e-06	2.28515e-05		LOC115700432	23.3928	-1.52821	0.523076	0.000225321	0.000510974		LOC115714257	2208.83	-1.22191	0.147187	4.16015e-18	1.32689e-16
							LOC115707343	6689.98	-0.778477	0.1818	2.02639e-06	1.20866e-05		LOC115716547	775.539	-1.52753	0.371821	2.37594e-06	7.04564e-06		LOC115715912	662.064	-1.22163	0.410041	0.000114045	0.000474158
							LOC115704733	659.81	-0.778054	0.25969	0.000271329	0.000993888		LOC115707726	2805.19	-1.52731	0.368823	2.05761e-06	6.16463e-06		LOC115698126	6728.29	-1.22103	0.293231	1.38472e-06	8.34019e-06
							LOC115721238	308.436	-0.777763	0.210523	2.31118e-05	0.000108994		LOC115717948	6.4594	-1.52725	1.37736	0.0202931	0.0333018		LOC115707917	481.538	-1.21995	0.282576	7.05807e-07	4.51144e-06
							LOC115699636	4355.7	-0.777409	0.254278	0.000223149	0.000834174		LOC115704247	453.661	-1.5269	0.289563	7.68879e-09	3.0799e-08		LOC115719667	4169.79	-1.21906	0.265259	1.9452e-07	1.37763e-06
							LOC115725406	1323.96	-0.777219	0.125537	7.34415e-11	1.01661e-09		LOC115706494	264.142	-1.52578	0.454268	4.88865e-05	0.000121922		LOC115715610	10006.8	-1.21836	0.0973861	2.46009e-37	6.51076e-35
							LOC115714500	867.634	-0.776915	0.171258	6.41285e-07	4.26966e-06		LOC115714048	1835.68	-1.52543	0.251763	7.74406e-11	3.89979e-10		LOC115712630	71.0443	-1.21744	0.284535	8.40393e-07	5.28359e-06
							LOC115715066	2582.71	-0.776749	0.289294	0.000708538	0.00233494		LOC115714753	147.384	-1.52453	0.332345	2.63453e-07	8.769e-07		LOC115712902	1240.11	-1.21572	0.309696	3.78779e-06	2.10801e-05
							LOC115705300	841.595	-0.776476	0.355071	0.00275236	0.00775804		LOC115716485	509.446	-1.52406	0.33516	3.19326e-07	1.0521e-06		LOC115715330	628.636	-1.2153	0.310266	3.92301e-06	2.17813e-05
							LOC115697250	609.754	-0.776299	0.241992	0.000135708	0.000532651		LOC115706842	33.0905	-1.52374	0.459398	5.71771e-05	0.000141		LOC115708828	4305.42	-1.2153	0.18603	2.81193e-12	4.20107e-11
							LOC115723426	94.741	-0.7755	0.369493	0.00343713	0.00945211		LOC115706020	1721.58	-1.52336	0.210207	2.38046e-14	1.76009e-13		LOC115712518	97.2631	-1.21477	0.615563	0.00198097	0.00608692
							LOC115712363	1057.24	-0.775464	0.280171	0.000556932	0.00188766		LOC115725207	1033.75	-1.52267	0.439112	3.26515e-05	8.34589e-05		LOC115708330	277.736	-1.21432	0.205946	1.65876e-10	1.90968e-09
							LOC115705295	767.879	-0.774369	0.203172	1.48244e-05	7.32848e-05		LOC115697130	402.449	-1.52182	0.425368	2.142e-05	5.61007e-05		LOC115722332	1431.83	-1.21335	0.219885	1.5482e-09	1.53652e-08
							LOC133037238	21.3388	-0.773678	0.434261	0.00724261	0.0182221		LOC133034779	14.4028	-1.52092	0.767423	0.00353348	0.00662774		LOC115725576	114.049	-1.21284	0.40478	0.000108658	0.000454485
							LOC115698049	635.633	-0.773284	0.205955	1.86209e-05	8.9816e-05		LOC115719792	2515.24	-1.52069	0.223324	5.51267e-13	3.5347e-12		LOC133035607	12.5896	-1.21273	0.783586	0.00583433	0.0157197
							LOC115710161	579.081	-0.77326	0.112138	6.87071e-13	1.29663e-11		LOC115725732	579.226	-1.52058	0.29514	1.49117e-08	5.78997e-08		LOC115709284	378.725	-1.21196	0.265294	2.23327e-07	1.56667e-06
							LOC115722645	273.838	-0.773053	0.246882	0.000177969	0.000681319		LOC115701069	522.291	-1.51974	0.296147	1.66446e-08	6.42276e-08		LOC115703610	117.87	-1.21115	0.374496	4.98566e-05	0.00022337
							LOC115694820	1574.16	-0.772151	0.237933	0.000121479	0.000482681		LOC115697639	1515.9	-1.51928	0.192555	1.68363e-16	1.56337e-15		LOC133034884	501.229	-1.21086	0.226009	3.8378e-09	3.5863e-08
							LOC115715133	7473.1	-0.772005	0.334923	0.00206722	0.0060231		LOC115722270	604.296	-1.51918	0.241556	1.80972e-11	9.78317e-11		LOC115718665	72.8757	-1.21009	0.338342	1.48034e-05	7.38374e-05
							LOC115716079	2563.44	-0.771869	0.184812	3.29767e-06	1.88653e-05		LOC115716082	258.828	-1.51918	0.249463	6.42886e-11	3.27382e-10		LOC115725704	176.118	-1.21007	0.276382	5.41279e-07	3.53813e-06
							LOC115701216	856.022	-0.771499	0.255156	0.000254916	0.00094012		LOC115714737	1297.31	-1.51906	0.249828	6.81794e-11	3.4582e-10		LOC115718031	33.7519	-1.21001	0.514727	0.000728315	0.00252003
							LOC115721878	163.177	-0.771468	0.20471	1.77552e-05	8.60884e-05		LOC115705985	75.1223	-1.51864	0.529862	0.000273663	0.000611872		LOC115715681	550.191	-1.20974	0.344306	1.8673e-05	9.18814e-05
							LOC115706438	1229.29	-0.770937	0.172612	9.08506e-07	5.82886e-06		LOC115707932	571.3	-1.51848	0.198364	1.0806e-15	9.2784e-15		LOC115704965	65.4518	-1.20915	0.408309	0.000121667	0.000502562
							LOC115723020	725.686	-0.770766	0.155509	8.47077e-08	6.8279e-07		LOC115723020	725.686	-1.51831	0.160399	1.61224e-22	2.65958e-21		LOC133035560	79.0912	-1.20735	0.457696	0.0003243	0.00121906
							LOC115698635	959.4	-0.770656	0.412436	0.00602203	0.0154913		LOC133029347	76.7909	-1.5181	0.286298	6.60405e-09	2.66796e-08		LOC115709116	28.8897	-1.20684	0.623742	0.00219942	0.0066633
							LOC115724867	39.8574	-0.77035	0.610251	0.0208412	0.0457601		LOC115710836	18.4384	-1.51754	0.663096	0.00157106	0.00311821		LOC115709691	8028.57	-1.20677	0.188936	7.50964e-12	1.05071e-10
							LOC115701324	2768.49	-0.770023	0.397087	0.00513125	0.0134298		LOC115695698	911.717	-1.51636	0.187918	3.94955e-17	3.93599e-16		LOC115696254	50.7038	-1.20664	0.494616	0.000570915	0.00202748
							LOC115703642	2951.73	-0.76981	0.169748	6.63462e-07	4.39792e-06		LOC115711440	7.09959	-1.51495	1.07396	0.0128264	0.0218533		LOC115701584	558.255	-1.20499	0.447174	0.000274988	0.00105111
							LOC115700696	1613.84	-0.769598	0.331551	0.00199985	0.00584906		LOC115717378	814.316	-1.51429	0.234743	6.32153e-12	3.59779e-11		LOC115716674	442.665	-1.20415	0.204159	1.66801e-10	1.91934e-09
							LOC115706087	2047.99	-0.769157	0.154177	7.22404e-08	5.92174e-07		LOC115712063	3808.35	-1.51382	0.284964	6.28608e-09	2.54659e-08		LOC115720594	16.7315	-1.20348	0.814784	0.00699552	0.0184328
							LOC115698276	8287	-0.767477	0.336929	0.00225703	0.00651552		LOC115716337	3613.38	-1.51345	0.17161	6.42859e-20	8.25855e-19		LOC115701287	70.1342	-1.20321	0.366399	4.23137e-05	0.000192682
							LOC115714263	4243.89	-0.767275	0.179041	2.08398e-06	1.23941e-05		LOC115701109	785.866	-1.51291	0.166019	4.46768e-21	6.44263e-20		LOC115720688	25.3704	-1.20228	0.959814	0.0121055	0.0295345
							LOC115701112	69.3342	-0.767091	0.533417	0.0151343	0.0347119		LOC115703436	245.125	-1.51289	0.565051	0.000502811	0.00107763		LOC115697027	114.134	-1.20194	0.430469	0.000205992	0.000811088
							LOC115698861	310.724	-0.767074	0.421449	0.00680047	0.0172385		LOC115708906	62.6973	-1.51205	0.387735	5.90591e-06	1.67101e-05		LOC115698722	226.872	-1.20154	0.26722	3.17028e-07	2.15662e-06
							LOC115705837	3532.25	-0.766919	0.374522	0.00401496	0.0108453		LOC115703829	2804.96	-1.51133	0.231657	3.89889e-12	2.26396e-11		LOC115717256	1795.7	-1.20138	0.308606	4.37846e-06	2.41113e-05
							LOC115719317	9543.15	-0.766759	0.240851	0.000153168	0.000594038		LOC115724338	9.29167	-1.50972	1.00433	0.0107732	0.0186298		LOC133033026	987.574	-1.19976	0.404633	0.000121037	0.000500237
							LOC115712255	389.703	-0.766448	0.362707	0.00343124	0.00943707		LOC115701206	787.27	-1.50971	0.272355	1.72362e-09	7.44826e-09		LOC115718535	88.6439	-1.19844	0.528717	0.0009225	0.00310446
							LOC115722406	8365.63	-0.765071	0.2306	9.71879e-05	0.000394771		LOC115712296	3730.98	-1.50844	0.272024	1.70562e-09	7.37779e-09		LOC115721814	2892.94	-1.19829	0.211372	6.6156e-10	6.921e-09
							LOC115724591	216.74	-0.765017	0.235665	0.000124588	0.00049336		LOC115715150	1002	-1.50652	0.316398	1.14323e-07	3.96083e-07		LOC115715178	31.42	-1.19663	0.859372	0.00865994	0.0221465
							LOC115701709	2156.35	-0.764616	0.124947	1.20158e-10	1.59953e-09		LOC115716660	2166.44	-1.5065	0.191658	2.16214e-16	1.98736e-15		LOC133037480	52.9169	-1.19489	0.351041	2.80372e-05	0.00013281
							LOC115714624	1236.37	-0.764261	0.133196	1.20795e-09	1.39068e-08		LOC115719105	7623.58	-1.50605	0.16642	8.03631e-21	1.13263e-19		LOC115705334	382.739	-1.19482	0.280486	9.35761e-07	5.82225e-06
							LOC115705334	382.739	-0.764031	0.26443	0.00040209	0.00141281		LOC115704547	2.15508	-1.5059	1.44423	0.0225909	0.0367158		LOC115712400	358.696	-1.19458	0.253542	1.14468e-07	8.47114e-07
							LOC133037330	425.472	-0.763907	0.410315	0.00626137	0.0160494		LOC115707357	7.3025	-1.50553	0.981381	0.0101709	0.0176725		LOC115707383	1314.44	-1.19442	0.239463	2.8524e-08	2.32363e-07
							LOC115721223	1185	-0.763861	0.149894	4.23124e-08	3.65158e-07		LOC115694737	285.223	-1.50446	0.25812	3.24386e-10	1.52339e-09		LOC115714953	716.927	-1.19359	0.199874	1.08268e-10	1.27557e-09
							LOC133038737	57.4117	-0.763171	0.460867	0.00984141	0.0238357		LOC115711376	800.171	-1.50445	0.17375	2.68427e-19	3.28002e-18		LOC115697467	188.916	-1.19303	0.440884	0.00026813	0.00102879
							LOC115716922	595.346	-0.763015	0.158138	1.68534e-07	1.26791e-06		LOC115706801	564.314	-1.50423	0.28472	7.457e-09	2.99201e-08		LOC115722862	79.1107	-1.19287	0.702726	0.00406233	0.0114708
							LOC115713508	395.761	-0.762895	0.3016	0.00116795	0.00364262		LOC115700392	42.3135	-1.504	0.560557	0.000499825	0.00107229		LOC115698959	85.6521	-1.19284	0.384945	7.92409e-05	0.000339897
							LOC115722124	1920.63	-0.76283	0.114965	4.25618e-12	7.16812e-11		LOC115725216	318.608	-1.49989	0.212298	9.19597e-14	6.38731e-13		LOC115708493	3.95499	-1.19267	1.09567	0.017837	0.0412712
							LOC115704087	1181.35	-0.7626	0.148045	3.18239e-08	2.81191e-07		LOC133039123	1.65243	-1.49977	1.2979	0.0199862	0.0328378		LOC115718760	1925.83	-1.19164	0.183227	3.57264e-12	5.22179e-11
							LOC115697854	46.1311	-0.762484	0.35144	0.00302834	0.00843437		LOC115709067	37.1093	-1.49868	0.379518	4.88077e-06	1.39528e-05		LOC115694715	28.4552	-1.18999	0.748669	0.0053379	0.0145621
							LOC115720575	1103.56	-0.762469	0.232968	0.000114817	0.000458751		LOC115716443	2615.79	-1.49796	0.287811	1.15222e-08	4.52389e-08		LOC115715639	90.0896	-1.18926	0.389404	9.18422e-05	0.000389646
							LOC115697690	783.337	-0.762318	0.170652	9.35061e-07	5.97681e-06		LOC115696960	85.3712	-1.49715	0.388215	7.20117e-06	2.01162e-05		LOC133033497	400.923	-1.18716	0.1862	8.40752e-12	1.1689e-10
							LOC115705313	17133	-0.762308	0.268075	0.000466282	0.001611		LOC115696781	50.061	-1.49704	0.553583	0.000472038	0.00101678		LOC133035791	680.6	-1.18662	0.21581	1.80745e-09	1.78109e-08
							LOC115720622	1926.65	-0.761876	0.0957814	2.46881e-16	7.3769e-15		LOC115708894	3042.43	-1.49704	0.356065	1.61002e-06	4.8957e-06		LOC115695852	237.155	-1.18615	0.208025	5.57154e-10	5.92352e-09
							LOC115711535	1585.73	-0.761753	0.125687	1.74762e-10	2.2667e-09		LOC115707072	334.379	-1.49677	0.196016	1.28046e-15	1.08745e-14		LOC115722357	7046.19	-1.18478	0.289478	1.94904e-06	1.14174e-05
							LOC115721120	566.365	-0.760775	0.129882	6.02755e-10	7.24316e-09		LOC115715275	109.425	-1.49668	0.303054	4.70695e-08	1.71854e-07		LOC115713148	121.933	-1.18436	0.463121	0.000415616	0.00152267
							LOC115706826	4908.17	-0.760767	0.17929	2.57329e-06	1.50347e-05		LOC115702602	1082.96	-1.49515	0.180984	8.20955e-18	8.88484e-17		LOC115722025	1719.63	-1.18328	0.28645	1.66083e-06	9.85635e-06
							LOC115719053	638.844	-0.760644	0.146348	2.50645e-08	2.27247e-07		LOC115700557	1024.83	-1.49501	0.179608	4.8528e-18	5.3694e-17		LOC115709859	925.804	-1.1827	0.260112	2.56326e-07	1.77631e-06
							LOC115715092	784.906	-0.760476	0.107403	1.93006e-13	3.96555e-12		LOC115704537	78.5544	-1.49378	0.344362	8.83408e-07	2.76462e-06		LOC115718558	191.516	-1.18262	0.702478	0.00423752	0.011896
							LOC115701440	1066.07	-0.760184	0.143089	1.35129e-08	1.2904e-07		LOC115721959	6.94777	-1.49238	1.12451	0.0154418	0.0259109		LOC115725732	579.226	-1.18236	0.3035	4.41225e-06	2.42854e-05
							LOC115716063	58.5443	-0.760132	0.5075	0.0137451	0.0318964		LOC115716040	579.528	-1.4919	0.262411	7.70372e-10	3.45588e-09		LOC115725099	117.626	-1.18228	0.641082	0.00282049	0.00831552
							LOC115719141	4756.41	-0.759754	0.128507	4.35588e-10	5.37976e-09		LOC115717169	6.94513	-1.49175	1.17092	0.0169231	0.0282333		LOC115699296	1685.39	-1.18199	0.190942	2.8157e-11	3.60991e-10
							LOC115713687	2222.29	-0.759523	0.25485	0.000307427	0.00110984		LOC133030244	600.637	-1.49127	0.239342	2.71412e-11	1.43446e-10		LOC115724588	307.528	-1.18045	0.233844	2.13208e-08	1.77788e-07
							LOC115720676	10536.7	-0.758998	0.293645	0.0010151	0.00321692		LOC115715333	606.144	-1.49074	0.242582	4.67487e-11	2.41164e-10		LOC115697692	1528.15	-1.1803	0.272107	6.7335e-07	4.31764e-06
							LOC115699597	2307.79	-0.758718	0.161207	3.05938e-07	2.17781e-06		LOC115700478	1783.45	-1.48924	0.176422	1.79573e-18	2.06453e-17		LOC115701206	787.27	-1.18021	0.280549	1.20113e-06	7.33178e-06
							LOC115718623	208.952	-0.757921	0.462316	0.0103677	0.0249226		LOC115714527	15890.1	-1.4879	0.437824	4.42549e-05	0.000111148		LOC115721157	282.408	-1.18014	0.276371	9.09846e-07	5.68168e-06
							LOC133035091	374.347	-0.757787	0.209939	3.458e-05	0.000157036		LOC115718875	3.52516	-1.48765	1.21265	0.018367	0.0304346		LOC115710201	57.416	-1.17656	0.509234	0.00083177	0.00283171
							LOC115710237	4831.45	-0.757774	0.167848	7.63077e-07	4.98794e-06		LOC115719504	72.6754	-1.48749	0.45053	6.32663e-05	0.000154981		LOC115704526	772.843	-1.17623	0.207023	6.39576e-10	6.70048e-09
							LOC115716379	548.342	-0.757096	0.152948	9.19599e-08	7.35646e-07		LOC115718781	59.5971	-1.48725	0.396396	1.11938e-05	3.04872e-05		LOC115708203	518.677	-1.17598	0.285626	1.77531e-06	1.04854e-05
							LOC133038810	567.113	-0.757066	0.187142	6.10011e-06	3.2796e-05		LOC133038513	20.2803	-1.48681	0.626686	0.00129103	0.00260178		LOC115715870	139.27	-1.17473	0.283886	1.62695e-06	9.67594e-06
							LOC115723293	6086.94	-0.756842	0.140212	8.57407e-09	8.44904e-08		LOC115716630	714.536	-1.48674	0.152289	9.28257e-24	1.7115e-22		LOC133034871	456.627	-1.17231	0.220153	4.8921e-09	4.51276e-08
							LOC115701809	308.504	-0.756549	0.307641	0.00145413	0.00441925		LOC115701283	466.542	-1.48661	0.384752	7.08038e-06	1.98092e-05		LOC115708017	72.5276	-1.17191	0.589253	0.00195862	0.00602575
							LOC115725585	926.215	-0.756446	0.197591	1.48647e-05	7.34437e-05		LOC115708743	192.39	-1.48637	0.280698	7.12583e-09	2.86758e-08		LOC133031088	157.79	-1.17084	0.315036	9.04357e-06	4.70177e-05
							LOC133036632	223.864	-0.756183	0.192739	1.01432e-05	5.20772e-05		LOC115701325	355.059	-1.48606	0.245825	8.80427e-11	4.40922e-10		LOC115725057	344.463	-1.17049	0.367603	6.09016e-05	0.000267676
							LOC133037720	127.67	-0.756109	0.446666	0.00931919	0.0227215		LOC115716156	545.023	-1.48596	0.251284	1.98181e-10	9.54731e-10		LOC133032669	6.21523	-1.16959	0.992752	0.0148408	0.0352034
							LOC133039822	19.6129	-0.755726	0.556001	0.0182122	0.040642		LOC115722487	2784.85	-1.4858	0.165129	1.31819e-20	1.80753e-19		LOC115722955	8.04356	-1.16943	1.05485	0.0174337	0.0404561
							LOC115708883	311.545	-0.755483	0.324208	0.00206223	0.00600937		LOC115720765	2325.14	-1.48577	0.13665	8.8258e-29	2.31824e-27		LOC115704695	1767.93	-1.16596	0.193971	8.97551e-11	1.06932e-09
							LOC115698982	1003.72	-0.755345	0.267125	0.000503457	0.00172588		LOC115700813	2235.36	-1.48447	0.386152	7.69881e-06	2.14013e-05		LOC115694793	5.38093	-1.16583	1.15357	0.0216555	0.0487369
							LOC115703634	109.145	-0.755328	0.352458	0.00332329	0.00917649		LOC133035772	4876.88	-1.48325	0.165817	2.13389e-20	2.87356e-19		LOC115710084	759.447	-1.16478	0.240711	6.37525e-08	4.89393e-07
							LOC133034659	329.369	-0.755231	0.360349	0.00373222	0.0101596		LOC115701346	807.233	-1.48259	0.304286	6.72669e-08	2.40357e-07		LOC115715333	606.144	-1.16317	0.250202	1.62287e-07	1.16985e-06
							LOC115700638	44.9438	-0.755209	0.290585	0.000989705	0.00314586		LOC115707876	6085.81	-1.48256	0.22815	4.78049e-12	2.7473e-11		LOC133034686	5431.93	-1.16158	0.197849	2.13321e-10	2.42575e-09
							LOC115707410	759.407	-0.754954	0.194328	1.19114e-05	6.02232e-05		LOC115700841	1046.7	-1.48206	0.329696	4.30119e-07	1.3981e-06		LOC115697602	24.0633	-1.16122	0.440181	0.000335233	0.00125528
							LOC115704965	65.4518	-0.754586	0.35634	0.00354763	0.00972711		LOC115722789	119.331	-1.48175	0.352803	1.67465e-06	5.0809e-06		LOC115706147	130.336	-1.16081	0.284331	2.095e-06	1.22194e-05
							LOC115719500	1494.82	-0.754134	0.234663	0.000145441	0.000566748		LOC115724625	15112.1	-1.48155	0.186708	1.21872e-16	1.14683e-15		LOC115706203	295.04	-1.16017	0.234083	3.5469e-08	2.83637e-07
							LOC115701016	860.299	-0.754065	0.106105	1.63113e-13	3.37631e-12		LOC115706470	5119.97	-1.48075	0.17689	3.30162e-18	3.70391e-17		LOC115712568	2721.29	-1.15992	0.18014	5.88527e-12	8.36009e-11
							LOC115705907	6650.76	-0.754028	0.163984	5.22747e-07	3.54305e-06		LOC115722629	1212.77	-1.47985	0.230483	8.01576e-12	4.50434e-11		LOC115711696	1828.99	-1.15975	0.206463	9.61955e-10	9.87314e-09
							LOC115697466	5190.4	-0.753262	0.190961	9.40438e-06	4.86094e-05		LOC115697429	3799.58	-1.47974	0.125856	3.6885e-33	1.30597e-31		LOC115720895	225.927	-1.15809	0.246917	1.34074e-07	9.80139e-07
							LOC115724795	167.786	-0.753143	0.26581	0.000499129	0.0017121		LOC115712194	96.8171	-1.47905	0.432309	4.10997e-05	0.000103726		LOC115714785	855.492	-1.15735	0.243984	1.03496e-07	7.70017e-07
							LOC115712812	1071.7	-0.75266	0.263033	0.00045877	0.00158954		LOC133030989	56.7841	-1.47849	0.339512	8.33245e-07	2.61666e-06		LOC133037239	20.1506	-1.15674	0.760699	0.00649087	0.0172606
							LOC115706408	1109.5	-0.752593	0.132343	1.69443e-09	1.89291e-08		LOC133033573	11.7821	-1.47628	0.791503	0.00500842	0.00914765		LOC115716156	545.023	-1.15515	0.255283	2.95731e-07	2.02663e-06
							LOC115700744	595.524	-0.751754	0.438097	0.00900154	0.0220292		LOC115701037	3857.85	-1.47624	0.181515	2.4402e-17	2.49228e-16		LOC115700708	4459.56	-1.15264	0.231653	3.25308e-08	2.61457e-07
							LOC115706841	27.8925	-0.751599	0.373815	0.00464037	0.0123176		LOC115725148	14.4945	-1.47525	1.00392	0.0121095	0.0207348		LOC115725295	9356.38	-1.15239	0.299225	5.45688e-06	2.94804e-05
							LOC115717157	7505.89	-0.751497	0.226228	0.000101115	0.000409378		LOC115705324	2366.11	-1.47511	0.139251	1.84371e-27	4.44102e-26		LOC115698831	9.74139	-1.15204	1.0232	0.0170281	0.0396514
							LOC115700755	6526.69	-0.750545	0.161316	4.08412e-07	2.82936e-06		LOC115722406	8365.63	-1.475	0.233916	1.70793e-11	9.2628e-11		LOC115721665	662.439	-1.15114	0.27948	1.82041e-06	1.07148e-05
							LOC133038932	182.451	-0.750506	0.253854	0.000343828	0.00122632		LOC115709101	215.716	-1.4745	0.2509	2.51009e-10	1.19443e-09		LOC115718118	26.4587	-1.15108	0.563029	0.00172121	0.00538023
							LOC115701045	1860.77	-0.750453	0.182921	4.91254e-06	2.69589e-05		LOC115711470	3.98412	-1.47446	1.29179	0.0212149	0.0346864		LOC133032803	2645.34	-1.14973	0.140922	1.64296e-17	4.89606e-16
							LOC115723087	253.725	-0.749968	0.253979	0.000348489	0.00124135		LOC115706862	16023.2	-1.47348	0.275528	5.41622e-09	2.21855e-08		LOC115716646	139.419	-1.14953	0.428739	0.000298476	0.00113117
							LOC115714913	3217.57	-0.749344	0.417325	0.00763722	0.0190918		LOC133035187	23.6257	-1.47262	0.561149	0.000624752	0.00132129		LOC115707428	1522.6	-1.14583	0.221837	1.22256e-08	1.05877e-07
							LOC115725294	1560.47	-0.749278	0.159138	3.13739e-07	2.22692e-06		LOC115719489	1192.94	-1.47261	0.289891	2.31816e-08	8.79715e-08		LOC115707656	59.7682	-1.14573	0.402974	0.000184525	0.00073384
							LOC115704008	1466.43	-0.74918	0.233682	0.000152276	0.000591208		LOC115699427	53938.6	-1.47244	0.141572	1.42211e-26	3.20044e-25		LOC115699596	41.6639	-1.14444	0.373488	9.24392e-05	0.000391954
							LOC115698578	82.4188	-0.748612	0.203132	2.68404e-05	0.0001247		LOC115699719	172.16	-1.47218	0.401888	1.63033e-05	4.3415e-05		LOC115700574	1876.78	-1.14434	0.19499	2.24818e-10	2.54736e-09
							LOC115711674	915.358	-0.748352	0.277317	0.000762299	0.00249509		LOC115709359	29034.1	-1.47157	0.208152	9.18254e-14	6.38002e-13		LOC115708925	73.4629	-1.14339	0.412388	0.000228862	0.00089229
							LOC115724631	623.481	-0.748216	0.51803	0.0158465	0.0361242		LOC115703205	13.3693	-1.47147	0.555036	0.000576201	0.00122503		LOC115723293	6086.94	-1.14074	0.142429	5.76715e-17	1.59663e-15
							LOC115724927	579.625	-0.747982	0.180429	4.12624e-06	2.30826e-05		LOC115712262	40.1361	-1.47042	0.486244	0.000172174	0.000397232		LOC115714211	2143.68	-1.13895	0.237808	8.52981e-08	6.41062e-07
							LOC115723701	463.886	-0.747911	0.21263	5.07149e-05	0.000220851		LOC115702476	109.495	-1.46999	0.320509	2.82448e-07	9.37117e-07		LOC115702666	175.013	-1.13885	0.715696	0.00551484	0.0149842
							LOC115722877	29.6413	-0.747731	0.474878	0.0122558	0.0289019		LOC133036325	13569.5	-1.46959	0.304867	8.90199e-08	3.1305e-07		LOC115694820	1574.16	-1.13879	0.248159	2.24848e-07	1.57635e-06
							LOC115701500	275.867	-0.747423	0.579814	0.021237	0.0465189		LOC115719380	130.059	-1.46899	0.404069	1.82681e-05	4.82821e-05		LOC115707274	13113.6	-1.13871	0.100329	3.57745e-31	5.1643e-29
							LOC115699621	1375.6	-0.74722	0.142738	2.15127e-08	1.98115e-07		LOC115714062	1463.55	-1.46883	0.339962	9.873e-07	3.07208e-06		LOC115706050	367.537	-1.13606	0.222149	1.63542e-08	1.39192e-07
							LOC115699371	9201.52	-0.747193	0.117359	2.6436e-11	3.93109e-10		LOC115707404	2585.78	-1.46806	0.167881	1.30914e-19	1.64682e-18		LOC115725216	318.608	-1.13606	0.212858	4.91561e-09	4.53252e-08
							LOC115701233	204.623	-0.746879	0.211553	4.85246e-05	0.000212269		LOC115708995	56.5001	-1.46783	0.571115	0.000741445	0.00154868		LOC115699293	651.764	-1.13554	0.539974	0.00149512	0.00474287
							LOC133029979	2764.96	-0.746195	0.169234	1.29348e-06	8.02105e-06		LOC115696966	82.3629	-1.4662	0.529435	0.000400602	0.000872659		LOC115704860	23.7645	-1.13428	0.646171	0.00366168	0.0104725
							LOC115712063	3808.35	-0.746095	0.278265	0.000809227	0.00263087		LOC115711984	1806.77	-1.46582	0.191149	1.03002e-15	8.86858e-15		LOC115714928	570.846	-1.13419	0.237377	9.10061e-08	6.81887e-07
							LOC115723370	1392.4	-0.745985	0.224893	0.000105095	0.00042379		LOC115701166	577.515	-1.46509	0.154068	1.12148e-22	1.87271e-21		LOC115711454	338.347	-1.13406	0.479215	0.000738118	0.00255117
							LOC115705564	825.437	-0.745825	0.143891	2.8474e-08	2.54834e-07		LOC115705353	4.18633	-1.46503	1.5231	0.0259415	0.0417098		LOC115702517	14.4235	-1.13271	0.861364	0.0109977	0.0271536
							LOC115717210	15810	-0.745725	0.28907	0.00108532	0.00341464		LOC115707941	2128.35	-1.4646	0.156334	4.31193e-22	6.82853e-21		LOC115708764	60.9651	-1.13153	0.280716	2.70723e-06	1.54875e-05
							LOC115708100	429.078	-0.745462	0.282709	0.000922838	0.00295742		LOC115717027	6.97361	-1.46425	1.14612	0.0175429	0.0291622		LOC115699647	1515.02	-1.13149	0.229273	4.16649e-08	3.29627e-07
							LOC115723296	4956.83	-0.745311	0.211631	5.04221e-05	0.000219748		LOC133038287	252.542	-1.46382	0.335303	8.07851e-07	2.54278e-06		LOC115706008	2028.06	-1.13057	0.330349	2.79901e-05	0.000132647
							LOC115710022	124.755	-0.745187	0.358866	0.00406133	0.0109479		LOC115724700	3.42568	-1.46363	1.0769	0.0152178	0.0255705		LOC133032675	10.8993	-1.1301	0.964113	0.0155792	0.0367275
							LOC115706646	21175.9	-0.745129	0.407033	0.00717475	0.0180759		LOC115696250	304.156	-1.46254	0.319761	3.03132e-07	1.00223e-06		LOC115710306	1054.11	-1.12981	0.237019	9.69853e-08	7.23517e-07
							LOC115699024	210.968	-0.745075	0.26447	0.000541549	0.00184198		LOC115715052	117.391	-1.46201	0.415952	2.94933e-05	7.58403e-05		LOC115725386	15.4601	-1.12973	0.716595	0.00576233	0.0155558
							LOC115713025	1913.38	-0.744975	0.368061	0.0046072	0.0122457		LOC133030011	306.715	-1.46105	0.292774	3.76623e-08	1.39094e-07		LOC115719377	1339.42	-1.12941	0.257215	5.70968e-07	3.71146e-06
							LOC115701338	1176.75	-0.744811	0.249147	0.000316653	0.00113963		LOC115717024	644.017	-1.46084	0.360855	3.35306e-06	9.77155e-06		LOC115724621	50.434	-1.12899	0.342304	4.31903e-05	0.000196272
							LOC133033551	19.6898	-0.744783	0.503815	0.0149951	0.0344128		LOC115697932	188.339	-1.46011	0.389702	1.18552e-05	3.21983e-05		LOC115723715	506.375	-1.1286	0.347525	5.133e-05	0.000229324
							LOC115705038	1894.52	-0.744737	0.250515	0.000334004	0.00119569		LOC133035672	17.912	-1.45971	0.553794	0.000613819	0.00129968		LOC133037484	730.072	-1.12757	0.210463	4.47655e-09	4.15005e-08
							LOC115708800	73.6486	-0.744707	0.375167	0.00505557	0.0132677		LOC115701377	39.9416	-1.45939	0.540204	0.000500905	0.00107428		LOC115723063	18.158	-1.12717	0.852333	0.0108472	0.0268385
							LOC115719709	2103.9	-0.744621	0.174206	2.3831e-06	1.40304e-05		LOC115718571	117.197	-1.45921	0.412231	2.68999e-05	6.96073e-05		LOC115716826	893.503	-1.12703	0.295193	6.43206e-06	3.43151e-05
							LOC133032909	496.558	-0.744421	0.262354	0.000510444	0.00174633		LOC115718126	405.814	-1.4574	0.189704	9.33148e-16	8.07925e-15		LOC133037898	55.4198	-1.12678	0.499554	0.001004	0.0033403
							LOC133030350	7341.97	-0.744047	0.296117	0.00131855	0.00405824		LOC115705273	173.489	-1.4569	0.203088	4.3901e-14	3.15806e-13		LOC115714225	1989.74	-1.12548	0.168421	1.25211e-12	1.9644e-11
							LOC115717131	1514.27	-0.743775	0.15788	3.15874e-07	2.23851e-06		LOC115716415	200.751	-1.45621	0.232402	2.26191e-11	1.20807e-10		LOC115705237	5.66572	-1.1247	0.806716	0.00910712	0.0231093
							LOC115699712	117.21	-0.74301	0.358919	0.00415815	0.0111764		LOC115698899	6.97545	-1.45582	1.12222	0.0171852	0.0286355		LOC115716728	114.785	-1.12441	0.327198	2.68195e-05	0.000127606
							LOC115722881	34.8908	-0.742922	0.565637	0.0205976	0.0452789		LOC115716021	6122.65	-1.4556	0.322185	4.00057e-07	1.30408e-06		LOC115711239	249.533	-1.12326	0.270199	1.61098e-06	9.58613e-06
							LOC115712209	10598.1	-0.742729	0.186316	8.23866e-06	4.30646e-05		LOC115717448	26.7866	-1.45554	0.566196	0.000752737	0.00157046		LOC115725167	42.4065	-1.12237	0.569471	0.00213192	0.00648353
							LOC115707316	85.7989	-0.742401	0.296925	0.00137347	0.00420285		LOC133034981	933.415	-1.45515	0.189667	1.01461e-15	8.75322e-15		LOC115722550	1125.77	-1.12066	0.309159	1.35787e-05	6.81419e-05
							LOC115700708	4459.56	-0.741959	0.222868	0.000102349	0.000413844		LOC115705329	6855.73	-1.4543	0.280723	1.38744e-08	5.39878e-08		LOC133033516	50.7721	-1.11985	0.421355	0.000328525	0.00123265
							LOC133032633	2355.62	-0.741325	0.149535	9.35673e-08	7.47698e-07		LOC115719478	149.483	-1.45405	0.501726	0.000268493	0.000601486		LOC115725495	22.0237	-1.11934	0.593387	0.0026559	0.00788191
							LOC115700928	2735.34	-0.740992	0.250446	0.00035463	0.0012604		LOC133033282	1456.67	-1.45402	0.22588	7.42821e-12	4.19583e-11		LOC115717453	399.566	-1.11411	0.29935	9.50204e-06	4.9137e-05
							LOC115723395	457.444	-0.740546	0.152819	1.64631e-07	1.24276e-06		LOC115701112	69.3342	-1.45387	0.603234	0.00121215	0.00245302		LOC115724980	699.86	-1.11386	0.540478	0.00170029	0.00531858
							LOC115703115	777.207	-0.740238	0.431783	0.00939792	0.0228934		LOC115713754	437.518	-1.45329	0.501033	0.000266588	0.000597648		LOC115724954	1382.01	-1.11097	0.319452	2.35405e-05	0.000113373
							LOC115718009	76.9146	-0.740008	0.338254	0.00315322	0.00875039		LOC115710330	2609.45	-1.45321	0.220345	2.58914e-12	1.53119e-11		LOC115699101	116.583	-1.11062	0.69717	0.00561405	0.0152221
							LOC115707215	1208.13	-0.73986	0.177608	3.89991e-06	2.19491e-05		LOC115703115	777.207	-1.45259	0.463092	0.000119619	0.00028272		LOC115698919	1037.7	-1.11042	0.302672	1.16789e-05	5.94495e-05
							LOC115698766	4474.32	-0.738859	0.171399	2.071e-06	1.23268e-05		LOC115711967	638.842	-1.45194	0.217298	1.43852e-12	8.7472e-12		LOC115722890	238.64	-1.11033	0.332038	3.77173e-05	0.000173781
							LOC115724715	75.1081	-0.738518	0.25864	0.000494666	0.00169863		LOC115700485	5038.89	-1.45155	0.168826	4.854e-19	5.81705e-18		LOC115713463	86.5461	-1.11011	0.468324	0.000746383	0.00257613
							LOC115701458	742.018	-0.738203	0.158095	3.93952e-07	2.74104e-06		LOC115721483	1.67295	-1.45108	1.54756	0.0270078	0.0432391		LOC133039892	7.14594	-1.10801	0.950815	0.0161493	0.0379109
							LOC115721950	1663.85	-0.737882	0.103095	1.18866e-13	2.49529e-12		LOC115696249	62.4725	-1.45091	0.318446	3.35257e-07	1.10214e-06		LOC115715735	79.2457	-1.1057	0.303412	1.28884e-05	6.49707e-05
							LOC133039009	4963.9	-0.737765	0.384761	0.00606182	0.0155864		LOC115716635	1222.04	-1.45086	0.172498	2.43869e-18	2.76345e-17		LOC115707470	316.465	-1.10554	0.236564	1.5999e-07	1.15516e-06
							LOC115716048	4384.92	-0.737489	0.253868	0.000425844	0.00148625		LOC115698030	8661.85	-1.45084	0.236053	4.88659e-11	2.51787e-10		LOC115697377	3242.79	-1.10548	0.220731	3.02558e-08	2.44944e-07
							LOC115714832	2909.45	-0.7366	0.149198	1.05545e-07	8.32639e-07		LOC115717276	199.852	-1.45054	0.420098	3.79528e-05	9.62522e-05		LOC115713952	179.418	-1.1054	0.216893	1.91399e-08	1.60687e-07
							LOC115715608	8774.6	-0.736361	0.276082	0.000876497	0.00282356		LOC115705298	818.197	-1.44919	0.296263	6.37527e-08	2.28626e-07		LOC115725390	1962.7	-1.10514	0.48703	0.00098723	0.0032924
							LOC115719444	1180.72	-0.736339	0.291201	0.0013006	0.00401133		LOC115705799	35852.7	-1.4489	0.1892	1.14193e-15	9.77416e-15		LOC115708652	269.769	-1.10502	0.193177	5.99622e-10	6.31762e-09
							LOC115695432	859.796	-0.736121	0.197013	2.31017e-05	0.00010897		LOC115709304	6287.45	-1.44825	0.169209	6.84266e-19	8.11983e-18		LOC115712209	10598.1	-1.10492	0.191154	4.20908e-10	4.56671e-09
							LOC115701266	168.504	-0.735868	0.315744	0.00222434	0.00643463		LOC115725639	710.282	-1.4481	0.239183	8.7304e-11	4.37525e-10		LOC115714016	95.0341	-1.10428	0.225192	5.16534e-08	4.03198e-07
							LOC115700941	1702.77	-0.735768	0.182833	7.22325e-06	3.82425e-05		LOC133034614	11.1052	-1.4473	0.574753	0.000891533	0.00183958		LOC115721269	448.601	-1.10424	0.19324	6.22011e-10	6.53494e-09
							LOC115716949	2227.25	-0.735403	0.222627	0.000114982	0.000459248		LOC115705194	1294.92	-1.44729	0.136209	1.34916e-27	3.26784e-26		LOC115707775	1170.73	-1.10344	0.138378	8.64577e-17	2.33258e-15
							LOC115707781	630.057	-0.73534	0.3092	0.0019661	0.00576019		LOC115700638	44.9438	-1.44714	0.345377	1.83462e-06	5.53692e-06		LOC115698287	100.345	-1.10299	0.315489	2.22681e-05	0.00010797
							LOC115704267	424.367	-0.734992	0.3742	0.0055015	0.0142912		LOC115705952	184.108	-1.44695	0.261907	2.07174e-09	8.86638e-09		LOC115695653	283.329	-1.10244	0.275621	3.21559e-06	1.8139e-05
							LOC115722712	967.272	-0.734237	0.111604	6.80146e-12	1.11754e-10		LOC115718065	376.137	-1.44689	0.153581	2.67496e-22	4.3178e-21		LOC115697711	381.794	-1.10222	0.218307	2.46969e-08	2.03197e-07
							LOC115719640	2378.2	-0.734218	0.107334	1.14238e-12	2.07825e-11		LOC115725053	4343.86	-1.4467	0.228764	1.57386e-11	8.56983e-11		LOC115702323	739.396	-1.10172	0.150336	1.32709e-14	2.7521e-13
							LOC115707204	498.665	-0.733662	0.252419	0.000430362	0.00150029		LOC115724662	11.6692	-1.44669	0.928224	0.0105011	0.0181969		LOC115706103	3209.82	-1.10141	0.234873	1.49312e-07	1.0844e-06
							LOC115717094	4557.48	-0.733328	0.222281	0.000117635	0.00046858		LOC115707204	498.665	-1.4463	0.261142	1.9175e-09	8.24516e-09		LOC115723144	2366.15	-1.101	0.232195	1.16001e-07	8.57607e-07
							LOC115708851	2766.27	-0.732938	0.205972	4.61599e-05	0.000203124		LOC115705891	547.581	-1.44548	0.423981	4.50342e-05	0.000113001		LOC115700466	3704.84	-1.10042	0.201818	2.81471e-09	2.68673e-08
							LOC115705141	352.036	-0.732901	0.176108	4.07159e-06	2.28286e-05		LOC115711120	44.9733	-1.44538	0.892713	0.00923448	0.0161849		LOC115714862	667.894	-1.10025	0.273931	3.0136e-06	1.70994e-05
							LOC115722615	227.074	-0.73261	0.159254	5.58927e-07	3.76531e-06		LOC115699904	2830.58	-1.44509	0.175517	1.10108e-17	1.17588e-16		LOC115706425	638.726	-1.09869	0.181737	8.57356e-11	1.02362e-09
							LOC115724517	2341.42	-0.73255	0.123586	4.34109e-10	5.36745e-09		LOC115724443	22.586	-1.44496	0.491841	0.000238425	0.000538502		LOC115708776	165.42	-1.09821	0.334972	4.79156e-05	0.000215368
							LOC115716468	54.1601	-0.732318	0.438542	0.0106092	0.0254261		LOC115695959	481.847	-1.44453	0.207627	2.1274e-13	1.4236e-12		LOC115717378	814.316	-1.0981	0.236968	1.9595e-07	1.38687e-06
							LOC133038865	308.446	-0.732079	0.164122	1.07601e-06	6.78796e-06		LOC133035196	7.83473	-1.44452	0.902888	0.0096406	0.0168292		LOC115708981	13.343	-1.09751	0.856827	0.0123122	0.0299531
							LOC115699020	203.836	-0.732038	0.540365	0.0197452	0.0436207		LOC115718609	246.726	-1.44432	0.606274	0.00133083	0.00267653		LOC115720977	8770.37	-1.09706	0.322005	3.08055e-05	0.000144663
							LOC115710223	391.857	-0.732022	0.172476	2.85089e-06	1.65306e-05		LOC115720580	349.528	-1.44327	0.312838	2.57112e-07	8.56451e-07		LOC115714655	7.2714	-1.09614	0.935482	0.0160735	0.0377568
							LOC115725122	1182.46	-0.731682	0.140411	2.57669e-08	2.3276e-07		LOC115709616	21027.9	-1.44245	0.407121	2.72013e-05	7.02954e-05		LOC115722728	3902.13	-1.09412	0.391138	0.000223419	0.000872906
							LOC115697529	1526.77	-0.731595	0.140917	2.85732e-08	2.55515e-07		LOC115722117	5.47203	-1.44054	1.0933	0.0169761	0.0283108		LOC115714280	120.542	-1.09358	0.244754	4.28613e-07	2.84688e-06
							LOC115717403	1315.32	-0.731171	0.233057	0.000206149	0.000777553		LOC115718941	2063.93	-1.44043	0.206813	2.02762e-13	1.3606e-12		LOC115710237	4831.45	-1.09354	0.171226	9.93657e-12	1.36358e-10
							LOC115700300	2334.18	-0.731022	0.17635	4.39941e-06	2.44203e-05		LOC115715478	7.96073	-1.43962	0.867836	0.00852703	0.0150394		LOC115704845	137.969	-1.09335	0.382422	0.000185548	0.000737513
							LOC115702731	2976.38	-0.730962	0.174052	3.47742e-06	1.97816e-05		LOC115696841	713.059	-1.43874	0.227393	1.55999e-11	8.50071e-11		LOC115699356	427.029	-1.09244	0.221917	4.8147e-08	3.77684e-07
							LOC115696916	76.0155	-0.730504	0.245821	0.000354811	0.00126084		LOC115708272	301.033	-1.43859	0.210677	5.32042e-13	3.42049e-12		LOC115723856	890.985	-1.09131	0.506772	0.00136166	0.00437128
							LOC115722530	515.939	-0.730187	0.163261	1.02525e-06	6.49356e-06		LOC115712924	130.218	-1.43781	0.349459	2.59759e-06	7.66534e-06		LOC115705317	58.5519	-1.09064	0.464679	0.000810834	0.00277147
							LOC115714456	3296.52	-0.729867	0.167418	1.71893e-06	1.03926e-05		LOC115698218	124.908	-1.43771	0.550247	0.000679353	0.00142871		LOC115710810	4110.15	-1.09037	0.347623	7.75912e-05	0.000333707
							LOC115711574	831.668	-0.729511	0.167903	1.83906e-06	1.10528e-05		LOC115723951	2.19375	-1.43762	1.47476	0.0269852	0.0432093		LOC115715896	319.686	-1.09013	0.210427	1.27265e-08	1.09915e-07
							LOC115706512	544.925	-0.729444	0.125547	8.85299e-10	1.04078e-08		LOC115719377	1339.42	-1.43713	0.251138	6.65112e-10	3.01161e-09		LOC115706775	436.169	-1.09004	0.217577	3.10552e-08	2.50959e-07
							LOC115723667	262.548	-0.729138	0.224824	0.000145164	0.000565965		LOC115712423	16.2918	-1.43641	0.540265	0.000591195	0.00125495		LOC115724341	7.4477	-1.08953	0.811636	0.0106546	0.0264266
							LOC115699293	651.764	-0.729042	0.450255	0.0119149	0.0281968		LOC115723249	1243.73	-1.43591	0.263314	3.15963e-09	1.32897e-08		LOC115712867	1356.5	-1.08821	0.310782	2.22882e-05	0.000108044
							LOC115721429	293.729	-0.72887	0.241241	0.000304529	0.00110027		LOC115706256	13848	-1.43514	0.162354	5.86547e-20	7.57986e-19		LOC115708909	6328.82	-1.08794	0.281666	5.71753e-06	3.07689e-05
							LOC133035791	680.6	-0.728588	0.204745	4.69248e-05	0.000206285		LOC133037378	10.7634	-1.43463	0.924758	0.0108489	0.0187489		LOC115700571	799.195	-1.0863	0.196842	2.0114e-09	1.97071e-08
							LOC115712853	1259.76	-0.728505	0.11879	1.24368e-10	1.65065e-09		LOC115708203	518.677	-1.43354	0.277745	1.58439e-08	6.13007e-08		LOC115717258	214.034	-1.08527	0.524028	0.00170024	0.00531858
							LOC115704837	465.657	-0.728477	0.499379	0.0164133	0.0372345		LOC115714292	56.6368	-1.43346	0.403891	2.69212e-05	6.9646e-05		LOC133039877	6673.25	-1.08421	0.215773	2.91613e-08	2.37033e-07
							LOC115723263	894.36	-0.728351	0.132834	5.86667e-09	5.99641e-08		LOC115720939	5120.98	-1.43343	0.19947	4.13896e-14	2.98727e-13		LOC115706822	433.464	-1.08418	0.242442	4.28972e-07	2.84841e-06
							LOC115699427	53938.6	-0.727866	0.14052	3.0812e-08	2.73227e-07		LOC115725061	3111.77	-1.43234	0.296048	8.5712e-08	3.02052e-07		LOC115709871	795.305	-1.08414	0.228699	1.20928e-07	8.9136e-07
							LOC115715889	37.6361	-0.727797	0.441824	0.0112952	0.0268617		LOC115699597	2307.79	-1.43208	0.164103	1.60906e-19	2.00787e-18		LOC133029980	60.1616	-1.08391	0.406314	0.000331437	0.00124274
							LOC115720273	15.956	-0.727535	0.479883	0.0147274	0.0338752		LOC115714215	196.682	-1.43061	0.269243	6.95061e-09	2.80173e-08		LOC115716431	1690.8	-1.08359	0.19195	9.82403e-10	1.00644e-08
							LOC115717179	734.283	-0.727216	0.149091	1.47044e-07	1.12296e-06		LOC115721736	157.14	-1.42978	0.237463	1.10224e-10	5.45255e-10		LOC115704664	431.163	-1.08267	0.459805	0.000800835	0.00273982
							LOC115721752	757.592	-0.727145	0.26141	0.000648062	0.00215642		LOC115711298	407.522	-1.4296	0.285337	3.55073e-08	1.31671e-07		LOC115715227	357.233	-1.08257	0.289556	9.32723e-06	4.83454e-05
							LOC115698721	341.326	-0.726801	0.302438	0.00190288	0.00558972		LOC115722775	131.909	-1.42882	0.334856	1.33378e-06	4.08769e-06		LOC115725596	1289.12	-1.08226	0.15949	7.01352e-13	1.14561e-11
							LOC115702690	2271.56	-0.726105	0.176642	5.19676e-06	2.83646e-05		LOC115695795	3754.59	-1.42873	0.250595	7.62518e-10	3.42347e-09		LOC115705020	179.431	-1.08216	0.369108	0.000150321	0.000609561
							LOC115707387	53.5976	-0.725921	0.419168	0.0095238	0.0231645		LOC133037211	20.6468	-1.42868	0.72107	0.0040122	0.00746524		LOC115717182	473.912	-1.0819	0.274083	4.11603e-06	2.27904e-05
							LOC115714211	2143.68	-0.725757	0.228211	0.000182331	0.000696461		LOC115716673	884.601	-1.42848	0.302232	1.5096e-07	5.1693e-07		LOC115725626	8.58218	-1.07898	0.87606	0.0141152	0.0337088
							LOC133037969	56.2025	-0.725688	0.293466	0.00158298	0.00476459		LOC115718184	420.116	-1.42771	0.168718	1.62407e-18	1.8741e-17		LOC115702326	2504.1	-1.07847	0.172722	2.60996e-11	3.36359e-10
							LOC115695819	469.915	-0.725654	0.171771	3.1802e-06	1.82496e-05		LOC115698784	140.737	-1.42758	0.348578	2.86555e-06	8.41613e-06		LOC115698573	247.207	-1.07626	0.218666	5.0147e-08	3.92404e-07
							LOC115698651	81.2786	-0.725351	0.54551	0.0211057	0.0462722		LOC115703201	27.0816	-1.4275	0.770758	0.00553361	0.010037		LOC115718971	2119.23	-1.07551	0.204875	9.11993e-09	8.07428e-08
							LOC115699553	4345.67	-0.725321	0.187243	1.39472e-05	6.94114e-05		LOC115723667	262.548	-1.42722	0.234453	7.31664e-11	3.69631e-10		LOC115700743	58.1017	-1.07484	0.364399	0.000143536	0.000584424
							LOC115714073	1078.96	-0.725301	0.200512	3.80895e-05	0.000171341		LOC115707215	1208.13	-1.42607	0.182429	3.37148e-16	3.0437e-15		LOC115718142	362.125	-1.07446	0.324702	4.45626e-05	0.000201643
							LOC115707431	557.548	-0.725167	0.322531	0.00286747	0.00803969		LOC115712210	9790.85	-1.42584	0.127355	2.61707e-30	7.57803e-29		LOC115698496	1085.62	-1.07394	0.200291	4.97484e-09	4.58333e-08
							LOC115718941	2063.93	-0.724755	0.202534	4.41913e-05	0.000195311		LOC115714141	2603.72	-1.42483	0.14226	8.0075e-25	1.60113e-23		LOC115707343	6689.98	-1.07392	0.185787	4.57516e-10	4.92545e-09
							LOC115712677	5572.66	-0.724254	0.118716	1.53777e-10	2.01129e-09		LOC115724432	233.255	-1.42313	0.614419	0.00165424	0.00326722		LOC115702125	2700.28	-1.07385	0.299808	1.70055e-05	8.42544e-05
							LOC115698388	1257.21	-0.724249	0.348541	0.0043832	0.0117051		LOC115716322	755.393	-1.42142	0.148265	5.62125e-23	9.7145e-22		LOC115721390	115.63	-1.07382	0.246426	7.33418e-07	4.6678e-06
							LOC115723440	1705.89	-0.724246	0.197728	3.21348e-05	0.000147206		LOC115698961	155.107	-1.42078	0.247464	6.09375e-10	2.77481e-09		LOC115704873	259.007	-1.07308	0.391112	0.000268549	0.00103004
							LOC115698149	1515.47	-0.724121	0.158336	6.54071e-07	4.34308e-06		LOC115702098	21.1693	-1.42061	0.571427	0.00101861	0.0020848		LOC115724644	31.4819	-1.07295	0.500192	0.00141772	0.00453094
							LOC115707434	60.2601	-0.72397	0.362726	0.00532696	0.0138962		LOC115709286	2005.51	-1.42029	0.290268	6.60248e-08	2.36257e-07		LOC133038754	88.2312	-1.07226	0.386773	0.000246902	0.000956584
							LOC115701287	70.1342	-0.723815	0.323598	0.00296876	0.00829553		LOC115712189	463.538	-1.42011	0.304799	2.12967e-07	7.16526e-07		LOC115723341	772.212	-1.07164	0.214818	3.61386e-08	2.8837e-07
							LOC115707771	1870.55	-0.723592	0.118219	1.3601e-10	1.79064e-09		LOC115722196	6803.11	-1.42	0.204026	2.16434e-13	1.44744e-12		LOC115722738	37.1175	-1.07032	0.350952	0.000105335	0.000442163
							LOC115709818	87.7	-0.723323	0.384468	0.00693743	0.0175376		LOC133039844	248.641	-1.41969	0.43693	8.41757e-05	0.000203094		LOC115725585	926.215	-1.06893	0.203001	8.50479e-09	7.56886e-08
							LOC115708995	56.5001	-0.723001	0.500304	0.0171508	0.03863		LOC115705188	1495.11	-1.41966	0.153009	1.07249e-21	1.64346e-20		LOC115722775	131.909	-1.06844	0.345613	9.23956e-05	0.000391844
							LOC115718808	114.456	-0.722977	0.467266	0.0140605	0.0325163		LOC133037792	231.035	-1.41961	0.45026	0.000118602	0.000280451		LOC115725662	135.812	-1.06795	0.301091	1.94825e-05	9.55052e-05
							LOC115715251	329.184	-0.722726	0.251204	0.000492762	0.00169314		LOC115702522	6.32674	-1.41867	1.0595	0.0168895	0.0281794		LOC115723444	437.702	-1.06767	0.215135	4.16105e-08	3.29314e-07
							LOC115710699	244.175	-0.722392	0.316515	0.00265794	0.00751954		LOC115709615	20.8118	-1.41849	0.575366	0.00108581	0.00221339		LOC115700950	40.392	-1.06709	0.510087	0.0016393	0.00514372
							LOC115700486	68.2262	-0.722075	0.371236	0.00603406	0.0155186		LOC115704171	25.485	-1.41845	0.723299	0.00428441	0.00792566		LOC115707174	12335.8	-1.06683	0.201414	7.2288e-09	6.50095e-08
							LOC115706908	2423.81	-0.721574	0.0985629	3.74255e-14	8.42964e-13		LOC115721964	38.2473	-1.41739	0.459539	0.000151063	0.000351582		LOC115707369	2925.62	-1.06683	0.211204	2.65135e-08	2.17018e-07
							LOC133037489	938.547	-0.721558	0.190013	1.91961e-05	9.23296e-05		LOC115700569	107.985	-1.41466	0.428826	7.08569e-05	0.000172469		LOC115718273	2.29012	-1.06625	1.00372	0.0214229	0.0483063
							LOC115713587	169.362	-0.721437	0.250559	0.00049183	0.00169019		LOC115711825	11.7977	-1.41453	0.688073	0.00338359	0.00636523		LOC115709866	391.167	-1.06595	0.208366	1.89943e-08	1.59585e-07
							LOC115711107	53.7067	-0.72142	0.270656	0.000935174	0.00299307		LOC115714258	1474.96	-1.41391	0.226041	2.5773e-11	1.36713e-10		LOC115712978	1438.45	-1.06583	0.148115	3.9842e-14	7.68194e-13
							LOC133039683	8.28914	-0.721204	0.526544	0.0198729	0.0438825		LOC115707692	13777.1	-1.41377	0.246073	6.01668e-10	2.74086e-09		LOC115711984	1806.77	-1.0656	0.192538	1.94276e-09	1.90682e-08
							LOC133032680	1813.18	-0.721179	0.284158	0.00134619	0.00412845		LOC115719615	10876.5	-1.41347	0.206272	4.66875e-13	3.02026e-12		LOC115724949	237.809	-1.06548	0.365328	0.000160895	0.0006481
							LOC115721284	1023.65	-0.721096	0.15772	6.65087e-07	4.40571e-06		LOC115723345	27237.8	-1.41218	0.290002	7.53747e-08	2.67965e-07		LOC115721410	77.0824	-1.06364	0.58876	0.00342077	0.00985833
							LOC115725000	87.5999	-0.720916	0.366572	0.00576735	0.0149173		LOC115706418	199.868	-1.41196	0.279479	2.92788e-08	1.0996e-07		LOC133039524	3.54136	-1.06319	2.22462	0.0072798	0.0190531
							LOC115719573	4103.08	-0.720885	0.193885	2.62846e-05	0.00012245		LOC115717662	375.143	-1.41144	0.490312	0.000304553	0.000676559		LOC115712852	593.665	-1.06288	0.412248	0.000439173	0.00160053
							LOC115706749	1392.86	-0.720695	0.221151	0.000142148	0.000555304		LOC115712255	389.703	-1.41084	0.376683	1.28149e-05	3.46424e-05		LOC115711092	40.0585	-1.06247	0.390005	0.000288032	0.00109532
							LOC115720606	330.845	-0.720454	0.227676	0.000196375	0.00074524		LOC115710658	1074.83	-1.4104	0.183171	8.70726e-16	7.55682e-15		LOC115701045	1860.77	-1.06112	0.188667	1.17815e-09	1.19508e-08
							LOC115714862	667.894	-0.719967	0.25684	0.000624864	0.00208767		LOC115709473	212.921	-1.41021	0.48112	0.000256666	0.000576888		LOC115711701	136.464	-1.06054	0.648925	0.00528945	0.0144424
							LOC115695811	479.337	-0.719645	0.256419	0.000619342	0.00207202		LOC115710414	65.5794	-1.40971	0.351352	4.2221e-06	1.21576e-05		LOC115718636	16.4295	-1.06032	0.665545	0.00586282	0.0157754
							LOC133033282	1456.67	-0.719511	0.220482	0.000140592	0.000549877		LOC115716922	595.346	-1.4093	0.165095	8.81106e-19	1.03485e-17		LOC115698963	431.185	-1.06001	0.335592	7.51432e-05	0.00032393
							LOC115699242	3190.65	-0.719037	0.206317	6.38857e-05	0.000271039		LOC115714623	245.656	-1.40923	0.423343	6.40531e-05	0.00015682		LOC115708995	56.5001	-1.05905	0.61533	0.00426153	0.0119513
							LOC133032803	2645.34	-0.718752	0.137601	2.51506e-08	2.27841e-07		LOC115697324	279.361	-1.40914	0.210452	1.39231e-12	8.48515e-12		LOC115697022	27.3288	-1.0582	0.883564	0.0156248	0.0368116
							LOC115705324	2366.11	-0.718524	0.136672	2.09855e-08	1.93581e-07		LOC115712852	593.665	-1.40908	0.382268	1.63085e-05	4.34235e-05		LOC115714593	57.4363	-1.05723	0.818217	0.0124065	0.0301529
							LOC115700669	157.851	-0.718407	0.195925	3.23614e-05	0.00014803		LOC115714225	1989.74	-1.40908	0.167526	2.58619e-18	2.9239e-17		LOC115706643	30.056	-1.05714	0.630233	0.00476421	0.0131749
							LOC115704825	1135.12	-0.71819	0.183405	1.20647e-05	6.09153e-05		LOC133030328	2.00839	-1.40706	1.3416	0.0265713	0.0426311		LOC115719478	149.483	-1.05691	0.542955	0.00241202	0.00723442
							LOC115705036	25.6471	-0.717865	0.544536	0.0220539	0.0480399		LOC115708685	842.084	-1.4066	0.266159	8.44424e-09	3.36826e-08		LOC115711967	638.842	-1.0569	0.218209	7.75537e-08	5.8583e-07
							LOC115702883	578.934	-0.717211	0.148033	1.7916e-07	1.33879e-06		LOC115705975	1.61227	-1.40648	1.22669	0.0235321	0.0381172		LOC115716232	1420.77	-1.05675	0.193302	2.91097e-09	2.77146e-08
							LOC115710396	267.632	-0.717139	0.176109	6.32272e-06	3.38782e-05		LOC115697095	953.791	-1.40595	0.181983	7.16205e-16	6.25065e-15		LOC133038932	182.451	-1.05657	0.272686	5.74162e-06	3.08911e-05
							LOC115697598	296.529	-0.717036	0.224158	0.000177149	0.000678765		LOC115700878	162.458	-1.40582	0.50124	0.000390468	0.000851691		LOC115712342	313.589	-1.05594	0.247524	1.1362e-06	6.96794e-06
							LOC115714301	2069.01	-0.71652	0.130461	5.78997e-09	5.92346e-08		LOC115704831	75.3025	-1.40473	0.302019	2.26923e-07	7.61011e-07		LOC115721862	423.839	-1.05588	0.203312	1.29378e-08	1.11567e-07
							LOC115697759	1527.01	-0.716162	0.208443	7.73256e-05	0.000322156		LOC115710810	4110.15	-1.40446	0.328167	1.30714e-06	4.00944e-06		LOC115721047	376.58	-1.05406	0.160377	3.28689e-12	4.83273e-11
							LOC115709691	8028.57	-0.715815	0.183427	1.28545e-05	6.44346e-05		LOC115698808	247.312	-1.40445	0.569721	0.00110932	0.002259		LOC115698312	147.663	-1.05374	0.455459	0.000923989	0.00310759
							LOC133035587	100.614	-0.715262	0.305786	0.00235986	0.00677717		LOC133030900	168.246	-1.40444	0.468508	0.000207176	0.000473125		LOC115722233	1859.31	-1.05365	0.161629	4.7011e-12	6.76441e-11
							LOC115694843	12601.4	-0.715057	0.441248	0.0124719	0.0293492		LOC115701809	308.504	-1.40329	0.322166	9.24664e-07	2.88792e-06		LOC115709056	79.4068	-1.05346	0.560016	0.00286045	0.00841927
							LOC115702974	3984.84	-0.714694	0.27675	0.001219	0.00378486		LOC115697092	3.10512	-1.4032	1.43933	0.0286981	0.0457267		LOC115701209	20.3078	-1.05312	0.744508	0.00920166	0.0233119
							LOC133033153	328.476	-0.714137	0.19371	3.04592e-05	0.000140194		LOC115708800	73.6486	-1.40295	0.41173	4.83367e-05	0.000120689		LOC115714623	245.656	-1.0514	0.457155	0.000961327	0.00321856
							LOC115707611	930.683	-0.713936	0.252594	0.000596368	0.00200482		LOC115700448	1321.93	-1.40224	0.322047	9.333e-07	2.91238e-06		LOC115711579	630.6	-1.05074	0.242248	8.39516e-07	5.27957e-06
							LOC115704476	1127.81	-0.713762	0.157193	7.90448e-07	5.14717e-06		LOC133037439	158.661	-1.40099	0.257072	3.39988e-09	1.42425e-08		LOC115724933	195.593	-1.05055	0.356299	0.000148616	0.000603265
							LOC115715163	1157.89	-0.713394	0.234779	0.000306171	0.00110566		LOC115725334	291.184	-1.40036	0.380801	1.71179e-05	4.54507e-05		LOC115709392	1035.34	-1.05034	0.211631	4.33056e-08	3.41877e-07
							LOC115698242	814.478	-0.713284	0.098207	5.8777e-14	1.28483e-12		LOC115702326	2504.1	-1.39994	0.170845	1.63281e-17	1.7028e-16		LOC115712390	487.22	-1.0488	0.47235	0.00119246	0.00389273
							LOC115699386	929.832	-0.713053	0.157198	8.09896e-07	5.24615e-06		LOC115712362	2039.46	-1.39981	0.197931	9.99091e-14	6.9218e-13		LOC115712379	595.901	-1.04778	0.257881	2.72679e-06	1.55954e-05
							LOC115707000	1577.15	-0.712958	0.150502	3.09304e-07	2.19755e-06		LOC115715914	137.572	-1.39931	0.636058	0.0023605	0.00454705		LOC115704979	145.054	-1.04702	0.255665	2.38918e-06	1.38102e-05
							LOC115706020	1721.58	-0.712358	0.205015	6.80955e-05	0.000287091		LOC115701360	2223.24	-1.39789	0.195599	5.83638e-14	4.13965e-13		LOC115704291	150.889	-1.04671	0.614204	0.00450019	0.0125305
							LOC115721023	900.913	-0.712281	0.194517	3.37517e-05	0.000153671		LOC115718472	2754.89	-1.3972	0.21201	2.90931e-12	1.71124e-11		LOC115697095	953.791	-1.04627	0.18128	5.21514e-10	5.5579e-09
							LOC115722733	1280.78	-0.712234	0.158169	9.4756e-07	6.04974e-06		LOC115719968	1997.62	-1.39717	0.403992	4.02739e-05	0.000101795		LOC115719458	143.893	-1.04541	0.478822	0.00132054	0.00426045
							LOC115719014	1389.33	-0.712226	0.251008	0.000580474	0.0019582		LOC115722776	42.6227	-1.39714	0.466093	0.000209628	0.000478124		LOC115697917	608.528	-1.0447	0.167299	2.88543e-11	3.6908e-10
							LOC115699125	695.653	-0.711948	0.277423	0.00129004	0.0039815		LOC115707825	5217.28	-1.39682	0.250927	1.75769e-09	7.58645e-09		LOC115706632	1897.59	-1.04351	0.174895	1.63599e-10	1.88542e-09
							LOC115718888	1955.62	-0.711334	0.114915	9.13106e-11	1.2423e-09		LOC115701079	399.153	-1.3967	0.261642	6.39225e-09	2.58576e-08		LOC115725595	589.401	-1.04317	0.303033	2.93984e-05	0.000138612
							LOC115706616	527.979	-0.710596	0.416676	0.0106385	0.0254909		LOC133033913	1.88718	-1.39641	1.34893	0.0274627	0.0439124		LOC115697757	4073.21	-1.04248	0.404521	0.000451712	0.00164165
							LOC115724499	732.631	-0.710555	0.152689	4.6747e-07	3.20355e-06		LOC133033026	987.574	-1.39506	0.378491	1.6692e-05	4.43849e-05		LOC115719017	25.4166	-1.04137	0.980832	0.0219959	0.0494131
							LOC115718731	1504.59	-0.710491	0.263251	0.000885934	0.00285066		LOC115700602	1179.29	-1.39316	0.175361	1.27929e-16	1.20071e-15		LOC115705918	10.2937	-1.04037	0.871626	0.0160426	0.0376882
							LOC115721335	554.993	-0.710335	0.333672	0.00409115	0.0110109		LOC115725495	22.0237	-1.39306	0.541912	0.000824982	0.00171086		LOC115698802	139.387	-1.03992	0.213127	6.75855e-08	5.16498e-07
							LOC115712871	1663.87	-0.710278	0.119672	4.43403e-10	5.45204e-09		LOC115722738	37.1175	-1.39304	0.361803	8.58366e-06	2.37315e-05		LOC115714108	4322.9	-1.03956	0.259409	3.4782e-06	1.95032e-05
							LOC115714908	833.459	-0.709928	0.143323	1.06243e-07	8.36667e-07		LOC115717344	2722.39	-1.39273	0.227888	6.64611e-11	3.37577e-10		LOC115713311	221.036	-1.03915	0.257587	3.12083e-06	1.76448e-05
							LOC115700602	1179.29	-0.709912	0.171258	4.74754e-06	2.61698e-05		LOC115716756	650.186	-1.39256	0.607182	0.00184413	0.00361407		LOC115714504	166.339	-1.03875	0.620603	0.00489418	0.0134824
							LOC133036226	28.2368	-0.709475	0.437373	0.012678	0.029768		LOC115698141	718.445	-1.39184	0.202352	4.03183e-13	2.62147e-12		LOC115722183	541.313	-1.03789	0.343415	0.000120103	0.000496745
							LOC115700582	961.18	-0.70918	0.208755	9.12856e-05	0.000373046		LOC115695482	30.3188	-1.39145	0.582388	0.00140951	0.00282278		LOC115716902	314.74	-1.03749	0.243643	1.21893e-06	7.4301e-06
							LOC115702780	5499.18	-0.708724	0.186803	2.04095e-05	9.77145e-05		LOC115715175	452.494	-1.3914	0.408966	5.01992e-05	0.000125005		LOC115708307	10685.1	-1.03749	0.273896	8.32214e-06	4.35214e-05
							LOC115709993	1191.34	-0.70837	0.152099	4.62658e-07	3.17841e-06		LOC115715057	342.62	-1.3913	0.288358	9.78031e-08	3.42389e-07		LOC115711977	856.671	-1.03736	0.221845	1.82808e-07	1.30132e-06
							LOC115706862	16023.2	-0.708082	0.267677	0.00104576	0.00330184		LOC133033101	4.48733	-1.39118	1.00827	0.0163263	0.0273004		LOC115709694	202.718	-1.03673	0.332878	8.965e-05	0.000381165
							LOC115716293	307.749	-0.707502	0.200764	5.78109e-05	0.000248155		LOC115716516	758.708	-1.39077	0.227848	6.99127e-11	3.53706e-10		LOC115697250	609.754	-1.03526	0.253871	2.62617e-06	1.50859e-05
							LOC115714891	252.313	-0.70747	0.232876	0.000314004	0.00113115		LOC115711990	200.013	-1.39069	0.230771	1.13524e-10	5.60669e-10		LOC115698974	299.518	-1.03504	0.236731	7.43418e-07	4.72468e-06
							LOC115702761	617.123	-0.70724	0.439349	0.0131019	0.0306115		LOC115699452	4116.41	-1.39045	0.365624	1.04745e-05	2.86284e-05		LOC115703068	1762.16	-1.03494	0.234303	6.08562e-07	3.93741e-06
							LOC115699410	3301.03	-0.706907	0.179906	1.18993e-05	6.01899e-05		LOC115700574	1876.78	-1.3891	0.192415	3.47948e-14	2.52889e-13		LOC115714770	384.127	-1.03482	0.24115	1.06237e-06	6.55727e-06
							LOC115718695	134.451	-0.706779	0.320071	0.0034112	0.00939476		LOC115716048	4384.92	-1.38844	0.25917	5.83082e-09	2.37275e-08		LOC115723415	1129.42	-1.03415	0.225447	2.80042e-07	1.92624e-06
							LOC115719205	1837.67	-0.706746	0.114552	1.05258e-10	1.41389e-09		LOC133032712	835.468	-1.38828	0.193174	4.42843e-14	3.18353e-13		LOC115699949	30.0738	-1.03359	0.502305	0.00185828	0.00575208
							LOC115709797	7586.45	-0.706073	0.192422	3.35464e-05	0.000152885		LOC115722332	1431.83	-1.38787	0.215671	8.32626e-12	4.66798e-11		LOC133030989	56.7841	-1.03353	0.3546	0.000168868	0.000676537
							LOC115706042	993.876	-0.705892	0.157568	1.07805e-06	6.79889e-06		LOC115696850	102.74	-1.3867	0.379169	1.89628e-05	5.00381e-05		LOC115706183	1887.04	-1.03296	0.243299	1.29903e-06	7.86456e-06
							LOC115716224	1630.08	-0.70573	0.156186	9.01227e-07	5.78884e-06		LOC115714469	220.834	-1.38627	0.272831	2.62036e-08	9.88879e-08		LOC115707090	283.935	-1.03164	0.217552	1.35041e-07	9.86879e-07
							LOC115715915	13.7036	-0.705729	0.524583	0.021834	0.04762		LOC133032492	134.563	-1.38553	0.311959	6.39463e-07	2.03482e-06		LOC115720638	631.569	-1.03142	0.294756	2.44971e-05	0.000117445
							LOC115706225	21287.4	-0.705693	0.224328	0.000221455	0.000828677		LOC115704825	1135.12	-1.38528	0.187179	9.04748e-15	7.03603e-14		LOC115724443	22.586	-1.03137	0.509978	0.00204077	0.00624735
							LOC115700461	2921.8	-0.705373	0.174538	7.51082e-06	3.95952e-05		LOC115717105	7831.05	-1.38504	0.268564	1.7496e-08	6.72745e-08		LOC133033290	503.068	-1.03122	0.26244	4.83728e-06	2.63896e-05
							LOC115702405	26.0149	-0.704948	0.501713	0.0196211	0.0433767		LOC115701536	200.362	-1.38497	0.221785	2.89038e-11	1.52429e-10		LOC115701718	37.7333	-1.03088	0.309158	4.35681e-05	0.000197666
							LOC115724597	100.444	-0.704275	0.242351	0.000484483	0.00166701		LOC115698452	6.23993	-1.3849	0.918576	0.0127865	0.0217922		LOC133030853	843.617	-1.03087	0.339853	0.000117165	0.000485862
							LOC115700454	527.878	-0.704164	0.256816	0.000800081	0.00260419		LOC115714073	1078.96	-1.38471	0.204973	9.60289e-13	5.97267e-12		LOC115704691	36.3858	-1.0307	0.551714	0.00302739	0.00886133
							LOC115724459	12937.2	-0.703836	0.298502	0.00235086	0.00675394		LOC115719177	45.7827	-1.38432	0.641149	0.00269455	0.00514638		LOC115707932	571.3	-1.0302	0.197925	1.29984e-08	1.11916e-07
							LOC115722270	604.296	-0.703823	0.231644	0.000318107	0.00114449		LOC115706288	3544.78	-1.38418	0.197482	1.61394e-13	1.09074e-12		LOC115718669	29.3759	-1.0294	0.530333	0.00251926	0.00752159
							LOC115699433	286.749	-0.703512	0.198359	5.39485e-05	0.000233287		LOC115701376	22332.3	-1.38415	0.217419	1.31664e-11	7.23075e-11		LOC115724203	228.707	-1.02894	0.325693	7.84197e-05	0.000337009
							LOC115706738	76.3052	-0.703372	0.365751	0.00680928	0.0172557		LOC115698873	290.376	-1.38139	0.217378	1.42602e-11	7.80973e-11		LOC115706756	48.0032	-1.02893	0.54936	0.00299663	0.00878404
							LOC115720589	1787.3	-0.703303	0.125284	3.02308e-09	3.23107e-08		LOC115725247	1299.96	-1.38093	0.219913	2.32696e-11	1.24069e-10		LOC115719488	169.432	-1.02843	0.262254	5.0162e-06	2.72787e-05
							LOC115701410	1263.71	-0.703082	0.261584	0.000942782	0.00301265		LOC115715639	90.0896	-1.37925	0.379	2.06162e-05	5.41192e-05		LOC115697071	109.762	-1.02762	0.510784	0.00210578	0.0064102
							LOC133028939	816.744	-0.703048	0.122505	1.46142e-09	1.65169e-08		LOC115697490	1003.23	-1.37892	0.305164	4.48886e-07	1.45519e-06		LOC115714495	310.407	-1.02669	0.173832	2.47872e-10	2.78305e-09
							LOC115711480	658.939	-0.702876	0.191205	3.30892e-05	0.000150986		LOC115704441	83.2608	-1.37821	0.377389	1.96344e-05	5.16789e-05		LOC115703128	224.095	-1.02631	0.54943	0.00304364	0.00890656
							LOC115707190	31.0779	-0.702804	0.366471	0.00690656	0.0174689		LOC115708094	9.41517	-1.37691	1.0545	0.0191166	0.0315567		LOC115710873	139.175	-1.02597	0.358256	0.000199279	0.000787168
							LOC133031107	15.4704	-0.702547	0.420409	0.0117593	0.0278612		LOC115722333	741.948	-1.37676	0.23749	4.69886e-10	2.16362e-09		LOC115699619	2522.28	-1.02574	0.208887	5.98933e-08	4.61681e-07
							LOC115708828	4305.42	-0.702277	0.180392	1.40321e-05	6.97559e-05		LOC115723440	1705.89	-1.37575	0.201422	5.80805e-13	3.70989e-12		LOC115717210	15810	-1.02519	0.310442	4.90276e-05	0.000219966
							LOC115710021	603.349	-0.701876	0.187504	2.55671e-05	0.000119358		LOC115701481	223.989	-1.37566	0.341934	4.25894e-06	1.22508e-05		LOC115708226	230.563	-1.02503	0.355211	0.000186704	0.000741577
							LOC115702569	167.705	-0.701852	0.312271	0.00315028	0.00874331		LOC115700632	829.229	-1.37515	0.282617	8.17104e-08	2.88604e-07		LOC115714491	5425.65	-1.02408	0.194758	9.94871e-09	8.75226e-08
[truncated: 11,784 more rows]

## Sheet: Cs down treat spec. DEGs
512 elements included exclusively in "3 dpi down":	1540 elements included exclusively in "5 dpi down":	850 elements included exclusively in "7 dpi down":	1458 common elements in "3 dpi down" and "5 dpi down":	1179 common elements in "5 dpi down" and "7 dpi down":	3 common elements in "1 dpi down", "3 dpi down" and "5 dpi down":	2866 common elements in "3 dpi down", "5 dpi down" and "7 dpi down":	121 common elements in "3 dpi down" and "7 dpi down":
[truncated: 2,866 more rows]

[truncated: 8 more sheets: Cs up treat spec. DEGs, Cs up GOs (log2fc), Cs down GOs (log2fc), Ss Up and Down DEGs, Ss down treat spec. DEGs, Ss up treat spec. DEGs, Ss up GOs (log2fc), Ss down GOs (log2fc)]
